# Supplementary material for: 9-[4-(Azido­meth­yl)phen­yl]-9H-carbazole-3-carbo­nitrile
Source: Acta Crystallogr Sect E Struct Rep Online. 2014 Jan 25;70(Pt 2):o197. doi: 10.1107/S1600536814001391 (PMC3998346; doi:10.1107/S1600536814001391)
Supplement: Supplementary file 1 [file e-70-0o197-sup1.cif]

##############################################################################
#                                                                            #
# This CIF contains the data in a paper accepted for publication in          #
# Acta Crystallographica Section E. It conforms to the requirements of       #
# Notes for Authors for Acta Crystallographica Section E, and has been       #
# peer reviewed under the auspices of the IUCr Commission on Journals.       #
#                                                                            #
# Full details of the Crystallographic Information File format               #
# are given in the paper "The Crystallographic Information File (CIF):       #
# a New Standard Archive File for Crystallography" by S. R. Hall, F. H.      #
# Allen and I. D. Brown [Acta Cryst. (1991), A47, 655-685].                  #
#                                                                            #
# The current version of the core CIF dictionary is obtainable from          #
# ftp://ftp.iucr.org/pub/cif_core.dic.                                       #
#                                                                            #
# Software is freely available for graphical display of the structure(s)     #
# in this CIF. For information consult the CIF software page                 #
# http://www.iucr.org/resources/cif/software.                                #
#                                                                            #
# This file may be used for bona fide research purposes within the           #
# scientific community so long as proper attribution is given to the journal # 
# article from which it was obtained.                                        #
#                                                                            #
##############################################################################
data_I
_database_code_depnum_ccdc_archive 'CCDC 982430'
_audit_creation_method     SHELXL97
_journal_date_recd_electronic     2014-01-16
_journal_date_accepted     2014-01-20
_journal_name_full     'Acta Crystallographica, Section E'
_journal_year     2014
_journal_volume     70
_journal_issue      2
_journal_page_first     o197
_journal_page_last     o197
_journal_paper_category     QO
_journal_paper_doi     10.1107/S1600536814001391
_journal_coeditor_code     HB7185
_publ_contact_author_name     'V. Manivannan'
_publ_contact_author_address
;
Department of Research and Development,
PRIST University,
Vallam,
Thanjavur 613 403,
Tamil Nadu,
India
;
_publ_contact_author_email
                              'phdguna@gmail.com, crystallography2010@gmail.com'
_publ_contact_author_fax     ?
_publ_contact_author_phone     '04362241324'
_publ_section_title
;
9-[4-(Azidomethyl)phenyl]-9<i>H</i>-carbazole-3-carbonitrile
;
loop_
    _publ_author_name
    _publ_author_address
    'C. Ramathilagam'
;
Department of Physics,
AMET University,
Kanathur,
Chennai 603 112,
India
;
    'P. R. Umarani'
;
Principal,
Kundavai Nachiyar Govt College for Women,
Thanjavur 613 007,
India
;
    'N. Venkatesan'
;
Department of Organic Chemistry,
University of Madras,
Guindy Campus,
Chennai 600 025,
India
;
    'P. Rajakumar'
;
Department of Organic Chemistry,
University of Madras,
Guindy Campus,
Chennai 600 025,
India
;
    'B. Gunasekaran'
;
Department of Physics & Nano Technology,
SRM University, SRM Nagar,
Kattankulathur, Kancheepuram Dist.,
Chennai 603 203, Tamil Nadu,
India
;
    'V. Manivannan'
;
Department of Research and Development,
PRIST University,
Vallam,
Thanjavur 613 403,
Tamil Nadu,
India
;
_publ_section_synopsis     .
_chemical_name_systematic
;
9-[4-(Azidomethyl)phenyl]-9<i>H</i>-carbazole-3-carbonitrile
;
_chemical_name_common     ?
_chemical_formula_moiety     'C20 H13 N5'
_chemical_formula_sum     'C20 H13 N5'
_chemical_formula_iupac     'C20 H13 N5'
_chemical_formula_weight     323.35
_chemical_melting_point     ?
_symmetry_cell_setting     monoclinic
_symmetry_space_group_name_H-M     'P 21/c'
_symmetry_space_group_name_Hall     '-P 2ybc'
loop_
    _symmetry_equiv_pos_as_xyz
    'x, y, z'
    '-x, y+1/2, -z+1/2'
    '-x, -y, -z'
    'x, -y-1/2, z-1/2'
_cell_length_a     9.8457(2)
_cell_length_b     8.4032(2)
_cell_length_c     19.9127(5)
_cell_angle_alpha     90.00
_cell_angle_beta     90.970(2)
_cell_angle_gamma     90.00
_cell_volume     1647.25(7)
_cell_formula_units_Z     4
_cell_measurement_reflns_used     4076
_cell_measurement_theta_min     2.0
_cell_measurement_theta_max     28.3
_cell_measurement_temperature     295(2)
_exptl_crystal_description     'block'
_exptl_crystal_colour     'pale yellow'
_exptl_crystal_size_max     0.25
_exptl_crystal_size_mid     0.20
_exptl_crystal_size_min     0.20
_exptl_crystal_density_diffrn     1.304
_exptl_crystal_density_meas     ?
_exptl_crystal_density_method     'not measured'
_exptl_crystal_F_000     672
_exptl_absorpt_coefficient_mu     0.082
_exptl_absorpt_correction_type     multi-scan
_exptl_absorpt_process_details     '(SADABS; Sheldrick, 1996)'
_exptl_absorpt_correction_T_min     0.9582
_exptl_absorpt_correction_T_max     0.9837
_exptl_special_details     ?
_diffrn_ambient_temperature     295(2)
_diffrn_radiation_type     MoK\a
_diffrn_radiation_wavelength     0.71073
_diffrn_radiation_source     'fine-focus sealed tube'
_diffrn_radiation_monochromator     graphite
_diffrn_measurement_device_type     'Bruker kappa APEXII CCD'
_diffrn_measurement_method     '\w and \f'
_diffrn_detector_area_resol_mean     0
_diffrn_reflns_number     15375
_diffrn_reflns_av_R_equivalents     0.0230
_diffrn_reflns_av_sigmaI/netI     0.0233
_diffrn_reflns_theta_min     2.05
_diffrn_reflns_theta_max     28.31
_diffrn_reflns_theta_full     28.31
_diffrn_measured_fraction_theta_max     0.994
_diffrn_measured_fraction_theta_full     0.994
_diffrn_reflns_limit_h_min     -12
_diffrn_reflns_limit_h_max     13
_diffrn_reflns_limit_k_min     -10
_diffrn_reflns_limit_k_max     11
_diffrn_reflns_limit_l_min     -26
_diffrn_reflns_limit_l_max     26
_diffrn_standards_number     ?
_diffrn_standards_interval_count     0
_diffrn_standards_interval_time     0
_diffrn_standards_decay_%     ?
_refine_special_details     ?
_reflns_number_total     4076
_reflns_number_gt     2676
_reflns_threshold_expression     >2sigma(I)
_refine_ls_structure_factor_coef     Fsqd
_refine_ls_matrix_type     full
_refine_ls_R_factor_all     0.0951
_refine_ls_R_factor_gt     0.0646
_refine_ls_wR_factor_gt     0.2006
_refine_ls_wR_factor_ref     0.2298
_refine_ls_goodness_of_fit_ref     1.068
_refine_ls_restrained_S_all     1.082
_refine_ls_number_reflns     4076
_refine_ls_number_parameters     236
_refine_ls_number_restraints     10
_refine_ls_hydrogen_treatment     constr
_refine_ls_weighting_scheme     calc
_refine_ls_weighting_details
         'calc w=1/[\s^2^(Fo^2^)+(0.1219P)^2^+0.4961P] where P=(Fo^2^+2Fc^2^)/3'
_atom_sites_solution_hydrogens     geom
_atom_sites_solution_primary     direct
_atom_sites_solution_secondary     difmap
_refine_ls_shift/su_max     0.000
_refine_ls_shift/su_mean     0.000
_refine_diff_density_max     0.674
_refine_diff_density_min     -0.318
_refine_ls_extinction_method     none
_refine_ls_extinction_coef     ?
loop_
    _atom_type_symbol
    _atom_type_description
    _atom_type_scat_dispersion_real
    _atom_type_scat_dispersion_imag
    _atom_type_scat_source
    'C' 'C' 0.0033 0.0016
                         'International Tables Vol C Tables 4.2.6.8 and 6.1.1.4'
    'H' 'H' 0.0000 0.0000
                         'International Tables Vol C Tables 4.2.6.8 and 6.1.1.4'
    'N' 'N' 0.0061 0.0033
                         'International Tables Vol C Tables 4.2.6.8 and 6.1.1.4'
_computing_data_collection     'APEX2 (Bruker, 2008)'
_computing_cell_refinement     'SAINT (Bruker, 2008)'
_computing_data_reduction     'SAINT (Bruker, 2008)'
_computing_structure_solution     'SHELXS-97 (Sheldrick, 2008)'
_computing_structure_refinement     'SHELXL-97 (Sheldrick, 2008)'
_computing_molecular_graphics     'PLATON (Spek, 2009)'
_computing_publication_material     'SHELXL-97 (Sheldrick, 2008)'
loop_
    _atom_site_type_symbol
    _atom_site_label
    _atom_site_fract_x
    _atom_site_fract_y
    _atom_site_fract_z
    _atom_site_U_iso_or_equiv
    _atom_site_adp_type
    _atom_site_calc_flag
    _atom_site_refinement_flags
    _atom_site_occupancy
    _atom_site_symmetry_multiplicity
    _atom_site_disorder_assembly
    _atom_site_disorder_group
    C C1 0.1427(2) 0.6443(3) -0.02437(10) 0.0462(5) Uani d . 1 1 . .
    C C2 0.0810(2) 0.7908(3) -0.03579(11) 0.0532(5) Uani d . 1 1 . .
    H H2 0.0891 0.8728 -0.0046 0.064 Uiso calc R 1 1 . .
    C C3 0.0079(3) 0.8108(3) -0.09424(12) 0.0584(6) Uani d . 1 1 . .
    H H3 -0.0355 0.9073 -0.1025 0.070 Uiso calc R 1 1 . .
    C C4 -0.0026(2) 0.6891(3) -0.14171(11) 0.0554(6) Uani d . 1 1 . .
    C C5 0.0600(2) 0.5431(3) -0.13083(10) 0.0502(5) Uani d . 1 1 . .
    H H5 0.0533 0.4627 -0.1628 0.060 Uiso calc R 1 1 . .
    C C6 0.1326(2) 0.5191(2) -0.07139(10) 0.0453(5) Uani d . 1 1 . .
    C C7 0.2076(2) 0.3867(3) -0.04382(11) 0.0473(5) Uani d . 1 1 . .
    C C8 0.2302(2) 0.2308(3) -0.06541(12) 0.0541(5) Uani d . 1 1 . .
    H H8 0.1961 0.1962 -0.1067 0.065 Uiso calc R 1 1 . .
    C C9 0.3039(2) 0.1295(3) -0.02440(13) 0.0602(6) Uani d . 1 1 . .
    H H9 0.3202 0.0258 -0.0384 0.072 Uiso calc R 1 1 . .
    C C10 0.3538(3) 0.1802(3) 0.03750(13) 0.0638(6) Uani d . 1 1 . .
    H H10 0.4019 0.1089 0.0646 0.077 Uiso calc R 1 1 . .
    C C11 0.3343(3) 0.3342(3) 0.06016(12) 0.0591(6) Uani d . 1 1 . .
    H H11 0.3687 0.3677 0.1016 0.071 Uiso calc R 1 1 . .
    C C12 0.2609(2) 0.4363(3) 0.01842(11) 0.0491(5) Uani d . 1 1 . .
    C C13 0.2663(2) 0.6895(2) 0.08503(10) 0.0470(5) Uani d . 1 1 . .
    C C14 0.4037(2) 0.7025(3) 0.09936(12) 0.0559(6) Uani d . 1 1 . .
    H H14 0.4666 0.6511 0.0726 0.067 Uiso calc R 1 1 . .
    C C15 0.4469(3) 0.7928(3) 0.15393(13) 0.0607(6) Uani d . 1 1 . .
    H H15 0.5393 0.8000 0.1640 0.073 Uiso calc R 1 1 . .
    C C16 0.3556(3) 0.8719(3) 0.19349(11) 0.0600(6) Uani d . 1 1 B .
    C C17 0.2184(3) 0.8588(3) 0.17812(11) 0.0585(6) Uani d . 1 1 . .
    H H17 0.1556 0.9119 0.2044 0.070 Uiso calc R 1 1 . .
    C C18 0.1733(2) 0.7679(3) 0.12418(11) 0.0535(5) Uani d . 1 1 . .
    H H18 0.0809 0.7596 0.1144 0.064 Uiso calc R 1 1 . .
    C C19 -0.0782(3) 0.7148(3) -0.20322(13) 0.0720(7) Uani d . 1 1 . .
    C C20 0.4028(4) 0.9678(4) 0.25333(15) 0.0909(10) Uani d . 1 1 . .
    H H20A 0.4985 0.9911 0.2479 0.109 Uiso calc R 1 1 A 1
    H H20B 0.3548 1.0686 0.2523 0.109 Uiso calc R 1 1 A 1
    N N1 0.22210(19) 0.5936(2) 0.02970(9) 0.0501(5) Uani d . 1 1 . .
    N N2 -0.1372(4) 0.7353(4) -0.25201(14) 0.1079(10) Uani d . 1 1 . .
    N N3 0.4560(12) 0.8595(18) 0.3064(5) 0.106(4) Uani d PU 0.35(2) 1 B 2
    N N3A 0.3867(14) 0.9011(9) 0.3169(3) 0.134(4) Uani d PDU 0.65(2) 1 B 1
    N N4 0.3659(4) 0.7676(7) 0.32487(16) 0.1170(13) Uani d DU 1 1 . .
    N N5 0.3230(6) 0.6426(7) 0.3378(3) 0.186(3) Uani d U 1 1 B .
loop_
    _atom_site_aniso_label
    _atom_site_aniso_U_11
    _atom_site_aniso_U_22
    _atom_site_aniso_U_33
    _atom_site_aniso_U_12
    _atom_site_aniso_U_13
    _atom_site_aniso_U_23
    C1 0.0527(11) 0.0444(11) 0.0414(10) -0.0050(9) -0.0002(8) 0.0002(8)
    C2 0.0671(13) 0.0423(12) 0.0502(12) -0.0001(10) -0.0010(10) -0.0016(9)
    C3 0.0714(15) 0.0498(13) 0.0538(12) 0.0052(11) -0.0009(11) 0.0063(10)
    C4 0.0656(14) 0.0580(14) 0.0425(11) -0.0009(10) -0.0018(10) 0.0077(9)
    C5 0.0591(12) 0.0503(12) 0.0413(10) -0.0080(9) 0.0015(9) -0.0012(9)
    C6 0.0499(11) 0.0430(11) 0.0431(10) -0.0062(8) 0.0037(8) -0.0002(8)
    C7 0.0513(11) 0.0444(11) 0.0462(11) -0.0047(8) 0.0020(8) -0.0014(8)
    C8 0.0584(12) 0.0478(12) 0.0561(13) -0.0058(10) 0.0016(10) -0.0078(10)
    C9 0.0661(14) 0.0428(12) 0.0717(15) 0.0011(10) 0.0036(12) -0.0033(10)
    C10 0.0712(15) 0.0511(14) 0.0688(15) 0.0082(11) -0.0046(12) 0.0065(11)
    C11 0.0697(14) 0.0531(14) 0.0540(13) 0.0034(11) -0.0085(11) 0.0006(10)
    C12 0.0547(11) 0.0431(11) 0.0496(11) -0.0034(9) 0.0000(9) -0.0013(9)
    C13 0.0587(12) 0.0416(11) 0.0405(10) -0.0067(9) -0.0041(8) -0.0005(8)
    C14 0.0579(13) 0.0554(13) 0.0543(12) -0.0036(10) 0.0004(10) -0.0017(10)
    C15 0.0632(14) 0.0579(14) 0.0606(13) -0.0114(11) -0.0123(11) 0.0004(11)
    C16 0.0848(17) 0.0479(13) 0.0468(12) -0.0102(11) -0.0128(11) -0.0002(9)
    C17 0.0772(16) 0.0525(13) 0.0458(12) 0.0007(11) 0.0028(11) -0.0061(10)
    C18 0.0587(12) 0.0504(13) 0.0512(12) -0.0028(10) -0.0015(10) -0.0019(10)
    C19 0.096(2) 0.0680(17) 0.0518(14) 0.0063(14) -0.0078(13) 0.0073(12)
    C20 0.123(3) 0.083(2) 0.0659(18) -0.0031(18) -0.0312(17) -0.0208(15)
    N1 0.0608(11) 0.0419(10) 0.0472(10) 0.0001(8) -0.0076(8) -0.0047(7)
    N2 0.157(3) 0.102(2) 0.0629(15) 0.021(2) -0.0350(17) 0.0106(15)
    N3 0.074(5) 0.200(7) 0.044(5) 0.028(5) -0.013(3) -0.012(5)
    N3A 0.157(8) 0.172(6) 0.073(3) -0.066(5) 0.018(4) -0.039(4)
    N4 0.112(3) 0.176(4) 0.0636(17) 0.046(3) 0.0171(17) 0.027(2)
    N5 0.194(5) 0.181(4) 0.187(5) 0.079(3) 0.087(4) 0.105(4)
_geom_special_details     ?
loop_
    _geom_bond_atom_site_label_1
    _geom_bond_atom_site_label_2
    _geom_bond_site_symmetry_2
    _geom_bond_distance
    _geom_bond_publ_flag
    C1 N1 . 1.387(3) ?
    C1 C2 . 1.389(3) ?
    C1 C6 . 1.411(3) ?
    C2 C3 . 1.368(3) ?
    C2 H2 . 0.9300 ?
    C3 C4 . 1.396(3) ?
    C3 H3 . 0.9300 ?
    C4 C5 . 1.389(3) ?
    C4 C19 . 1.439(3) ?
    C5 C6 . 1.387(3) ?
    C5 H5 . 0.9300 ?
    C6 C7 . 1.439(3) ?
    C7 C8 . 1.397(3) ?
    C7 C12 . 1.401(3) ?
    C8 C9 . 1.378(3) ?
    C8 H8 . 0.9300 ?
    C9 C10 . 1.387(4) ?
    C9 H9 . 0.9300 ?
    C10 C11 . 1.385(4) ?
    C10 H10 . 0.9300 ?
    C11 C12 . 1.389(3) ?
    C11 H11 . 0.9300 ?
    C12 N1 . 1.395(3) ?
    C13 C18 . 1.380(3) ?
    C13 C14 . 1.382(3) ?
    C13 N1 . 1.427(3) ?
    C14 C15 . 1.386(3) ?
    C14 H14 . 0.9300 ?
    C15 C16 . 1.377(4) ?
    C15 H15 . 0.9300 ?
    C16 C17 . 1.385(4) ?
    C16 C20 . 1.505(3) ?
    C17 C18 . 1.385(3) ?
    C17 H17 . 0.9300 ?
    C18 H18 . 0.9300 ?
    C19 N2 . 1.137(4) ?
    C20 N3A . 1.397(8) ?
    C20 N3 . 1.483(11) ?
    C20 H20A . 0.9700 ?
    C20 H20B . 0.9700 ?
    N3 N4 . 1.237(14) ?
    N3A N4 . 1.1513(10) ?
    N4 N5 . 1.163(7) ?
loop_
    _geom_angle_atom_site_label_1
    _geom_angle_atom_site_label_2
    _geom_angle_atom_site_label_3
    _geom_angle_site_symmetry_1
    _geom_angle_site_symmetry_3
    _geom_angle
    _geom_angle_publ_flag
    N1 C1 C2 . . 129.68(19) ?
    N1 C1 C6 . . 108.53(18) ?
    C2 C1 C6 . . 121.78(19) ?
    C3 C2 C1 . . 118.0(2) ?
    C3 C2 H2 . . 121.0 ?
    C1 C2 H2 . . 121.0 ?
    C2 C3 C4 . . 121.2(2) ?
    C2 C3 H3 . . 119.4 ?
    C4 C3 H3 . . 119.4 ?
    C5 C4 C3 . . 120.9(2) ?
    C5 C4 C19 . . 119.2(2) ?
    C3 C4 C19 . . 119.9(2) ?
    C6 C5 C4 . . 118.9(2) ?
    C6 C5 H5 . . 120.6 ?
    C4 C5 H5 . . 120.6 ?
    C5 C6 C1 . . 119.2(2) ?
    C5 C6 C7 . . 133.7(2) ?
    C1 C6 C7 . . 107.10(18) ?
    C8 C7 C12 . . 119.5(2) ?
    C8 C7 C6 . . 133.7(2) ?
    C12 C7 C6 . . 106.80(19) ?
    C9 C8 C7 . . 118.8(2) ?
    C9 C8 H8 . . 120.6 ?
    C7 C8 H8 . . 120.6 ?
    C8 C9 C10 . . 120.8(2) ?
    C8 C9 H9 . . 119.6 ?
    C10 C9 H9 . . 119.6 ?
    C11 C10 C9 . . 121.8(2) ?
    C11 C10 H10 . . 119.1 ?
    C9 C10 H10 . . 119.1 ?
    C10 C11 C12 . . 117.1(2) ?
    C10 C11 H11 . . 121.4 ?
    C12 C11 H11 . . 121.4 ?
    C11 C12 N1 . . 129.1(2) ?
    C11 C12 C7 . . 121.9(2) ?
    N1 C12 C7 . . 108.97(19) ?
    C18 C13 C14 . . 120.1(2) ?
    C18 C13 N1 . . 120.60(19) ?
    C14 C13 N1 . . 119.3(2) ?
    C13 C14 C15 . . 119.5(2) ?
    C13 C14 H14 . . 120.3 ?
    C15 C14 H14 . . 120.3 ?
    C16 C15 C14 . . 121.2(2) ?
    C16 C15 H15 . . 119.4 ?
    C14 C15 H15 . . 119.4 ?
    C15 C16 C17 . . 118.6(2) ?
    C15 C16 C20 . . 121.1(3) ?
    C17 C16 C20 . . 120.3(3) ?
    C16 C17 C18 . . 120.9(2) ?
    C16 C17 H17 . . 119.5 ?
    C18 C17 H17 . . 119.5 ?
    C13 C18 C17 . . 119.6(2) ?
    C13 C18 H18 . . 120.2 ?
    C17 C18 H18 . . 120.2 ?
    N2 C19 C4 . . 179.6(4) ?
    N3A C20 C16 . . 117.7(3) ?
    N3 C20 C16 . . 109.6(6) ?
    N3A C20 H20A . . 107.9 ?
    N3 C20 H20A . . 82.6 ?
    C16 C20 H20A . . 107.9 ?
    N3A C20 H20B . . 107.9 ?
    N3 C20 H20B . . 135.8 ?
    C16 C20 H20B . . 107.9 ?
    H20A C20 H20B . . 107.2 ?
    C1 N1 C12 . . 108.59(17) ?
    C1 N1 C13 . . 125.89(18) ?
    C12 N1 C13 . . 125.34(18) ?
    N4 N3 C20 . . 110.4(7) ?
    N4 N3A C20 . . 122.6(6) ?
    N3A N4 N5 . . 167.6(8) ?
    N5 N4 N3 . . 153.5(8) ?
loop_
    _geom_torsion_atom_site_label_1
    _geom_torsion_atom_site_label_2
    _geom_torsion_atom_site_label_3
    _geom_torsion_atom_site_label_4
    _geom_torsion_site_symmetry_1
    _geom_torsion_site_symmetry_2
    _geom_torsion_site_symmetry_3
    _geom_torsion_site_symmetry_4
    _geom_torsion
    _geom_torsion_publ_flag
    N1 C1 C2 C3 . . . . 179.5(2) ?
    C6 C1 C2 C3 . . . . 0.7(3) ?
    C1 C2 C3 C4 . . . . -1.1(4) ?
    C2 C3 C4 C5 . . . . 0.5(4) ?
    C2 C3 C4 C19 . . . . -178.9(2) ?
    C3 C4 C5 C6 . . . . 0.6(3) ?
    C19 C4 C5 C6 . . . . -180.0(2) ?
    C4 C5 C6 C1 . . . . -1.0(3) ?
    C4 C5 C6 C7 . . . . 179.6(2) ?
    N1 C1 C6 C5 . . . . -178.63(18) ?
    C2 C1 C6 C5 . . . . 0.4(3) ?
    N1 C1 C6 C7 . . . . 0.9(2) ?
    C2 C1 C6 C7 . . . . 179.95(19) ?
    C5 C6 C7 C8 . . . . -3.3(4) ?
    C1 C6 C7 C8 . . . . 177.3(2) ?
    C5 C6 C7 C12 . . . . 179.1(2) ?
    C1 C6 C7 C12 . . . . -0.4(2) ?
    C12 C7 C8 C9 . . . . 0.5(3) ?
    C6 C7 C8 C9 . . . . -176.9(2) ?
    C7 C8 C9 C10 . . . . 0.6(4) ?
    C8 C9 C10 C11 . . . . -1.1(4) ?
    C9 C10 C11 C12 . . . . 0.6(4) ?
    C10 C11 C12 N1 . . . . 177.2(2) ?
    C10 C11 C12 C7 . . . . 0.5(4) ?
    C8 C7 C12 C11 . . . . -1.0(3) ?
    C6 C7 C12 C11 . . . . 177.0(2) ?
    C8 C7 C12 N1 . . . . -178.34(19) ?
    C6 C7 C12 N1 . . . . -0.3(2) ?
    C18 C13 C14 C15 . . . . 1.0(3) ?
    N1 C13 C14 C15 . . . . -178.6(2) ?
    C13 C14 C15 C16 . . . . -1.1(4) ?
    C14 C15 C16 C17 . . . . 0.5(4) ?
    C14 C15 C16 C20 . . . . 179.1(2) ?
    C15 C16 C17 C18 . . . . 0.1(4) ?
    C20 C16 C17 C18 . . . . -178.4(2) ?
    C14 C13 C18 C17 . . . . -0.4(3) ?
    N1 C13 C18 C17 . . . . 179.3(2) ?
    C16 C17 C18 C13 . . . . -0.2(3) ?
    C15 C16 C20 N3A . . . . -103.0(8) ?
    C17 C16 C20 N3A . . . . 75.6(8) ?
    C15 C16 C20 N3 . . . . -69.1(6) ?
    C17 C16 C20 N3 . . . . 109.5(6) ?
    C2 C1 N1 C12 . . . . 180.0(2) ?
    C6 C1 N1 C12 . . . . -1.1(2) ?
    C2 C1 N1 C13 . . . . -4.8(4) ?
    C6 C1 N1 C13 . . . . 174.15(19) ?
    C11 C12 N1 C1 . . . . -176.2(2) ?
    C7 C12 N1 C1 . . . . 0.9(2) ?
    C11 C12 N1 C13 . . . . 8.5(4) ?
    C7 C12 N1 C13 . . . . -174.42(19) ?
    C18 C13 N1 C1 . . . . 57.2(3) ?
    C14 C13 N1 C1 . . . . -123.1(2) ?
    C18 C13 N1 C12 . . . . -128.3(2) ?
    C14 C13 N1 C12 . . . . 51.3(3) ?
    N3A C20 N3 N4 . . . . 50.2(7) ?
    C16 C20 N3 N4 . . . . -61.0(11) ?
    N3 C20 N3A N4 . . . . -66.7(13) ?
    C16 C20 N3A N4 . . . . 16.2(17) ?
    C20 N3A N4 N5 . . . . -118(3) ?
    C20 N3A N4 N3 . . . . 68.5(11) ?
    C20 N3 N4 N3A . . . . -51.9(9) ?
    C20 N3 N4 N5 . . . . 131.1(12) ?
loop_
    _geom_hbond_atom_site_label_D
    _geom_hbond_atom_site_label_H
    _geom_hbond_atom_site_label_A
    _geom_hbond_site_symmetry_A
    _geom_hbond_distance_DH
    _geom_hbond_distance_HA
    _geom_hbond_distance_DA
    _geom_hbond_angle_DHA
    C14 H14 Cg3 3_665 0.93 2.91 3.673(2) 140
_iucr_refine_instructions_details
;
TITL RAMA in P2/c
CELL  0.71073   9.8457   8.4032  19.9127   90.000   90.970   90.000
ZERR     4.00   0.0002   0.0002   0.0005    0.000    0.002    0.000
LATT   1
SYMM  - X, 1/2 + Y, 1/2 - Z
SFAC  C    H    N
UNIT  80   52   20
MERG   2
FMAP   2
PLAN   25
DFIX 1.1500 0.001 N3A N4
ISOR 0.01 N3A
DELU 0.001 N4 N5 N3 N4
ACTA
BOND $H
CONF
HTAB
L.S.   10
WGHT    0.121900    0.496100
FVAR       0.16932   0.35173
C1    1    0.142664    0.644347   -0.024374    11.00000    0.05271    0.04442 =
         0.04143    0.00021   -0.00018   -0.00499
C2    1    0.080983    0.790803   -0.035794    11.00000    0.06713    0.04228 =
         0.05024   -0.00156   -0.00097   -0.00009
AFIX  43
H2    2    0.089119    0.872814   -0.004624    11.00000   -1.20000
AFIX   0
C3    1    0.007930    0.810823   -0.094237    11.00000    0.07145    0.04980 =
         0.05379    0.00627   -0.00087    0.00519
AFIX  43
H3    2   -0.035494    0.907322   -0.102479    11.00000   -1.20000
AFIX   0
C4    1   -0.002622    0.689091   -0.141715    11.00000    0.06559    0.05798 =
         0.04245    0.00771   -0.00176   -0.00091
C5    1    0.059980    0.543065   -0.130833    11.00000    0.05914    0.05035 =
         0.04126   -0.00123    0.00152   -0.00804
AFIX  43
H5    2    0.053314    0.462717   -0.162838    11.00000   -1.20000
AFIX   0
C6    1    0.132644    0.519102   -0.071392    11.00000    0.04988    0.04304 =
         0.04314   -0.00020    0.00368   -0.00619
C7    1    0.207649    0.386651   -0.043820    11.00000    0.05132    0.04437 =
         0.04618   -0.00145    0.00196   -0.00473
C8    1    0.230213    0.230836   -0.065413    11.00000    0.05836    0.04779 =
         0.05610   -0.00784    0.00164   -0.00576
AFIX  43
H8    2    0.196135    0.196155   -0.106725    11.00000   -1.20000
AFIX   0
C9    1    0.303852    0.129500   -0.024403    11.00000    0.06608    0.04278 =
         0.07174   -0.00331    0.00364    0.00115
AFIX  43
H9    2    0.320239    0.025782   -0.038404    11.00000   -1.20000
AFIX   0
C10   1    0.353849    0.180238    0.037501    11.00000    0.07120    0.05112 =
         0.06880    0.00654   -0.00464    0.00818
AFIX  43
H10   2    0.401876    0.108864    0.064555    11.00000   -1.20000
AFIX   0
C11   1    0.334271    0.334184    0.060162    11.00000    0.06975    0.05309 =
         0.05401    0.00062   -0.00848    0.00336
AFIX  43
H11   2    0.368747    0.367744    0.101562    11.00000   -1.20000
AFIX   0
C12   1    0.260948    0.436313    0.018418    11.00000    0.05471    0.04312 =
         0.04956   -0.00133    0.00000   -0.00343
C13   1    0.266326    0.689477    0.085025    11.00000    0.05871    0.04160 =
         0.04054   -0.00048   -0.00412   -0.00673
C14   1    0.403679    0.702498    0.099364    11.00000    0.05793    0.05536 =
         0.05434   -0.00168    0.00036   -0.00357
AFIX  43
H14   2    0.466605    0.651121    0.072625    11.00000   -1.20000
AFIX   0
C15   1    0.446914    0.792764    0.153930    11.00000    0.06325    0.05786 =
         0.06056    0.00040   -0.01225   -0.01145
AFIX  43
H15   2    0.539291    0.799989    0.163994    11.00000   -1.20000
AFIX   0
C16   1    0.355621    0.871902    0.193493    11.00000    0.08480    0.04795 =
         0.04677   -0.00017   -0.01282   -0.01024
C17   1    0.218384    0.858842    0.178124    11.00000    0.07722    0.05252 =
         0.04579   -0.00608    0.00284    0.00070
AFIX  43
H17   2    0.155606    0.911883    0.204377    11.00000   -1.20000
AFIX   0
C18   1    0.173312    0.767857    0.124184    11.00000    0.05875    0.05040 =
         0.05120   -0.00193   -0.00146   -0.00281
AFIX  43
H18   2    0.080877    0.759638    0.114412    11.00000   -1.20000
AFIX   0
C19   1   -0.078223    0.714845   -0.203224    11.00000    0.09581    0.06797 =
         0.05183    0.00728   -0.00776    0.00632
C20   1    0.402796    0.967810    0.253328    11.00000    0.12312    0.08263 =
         0.06591   -0.02080   -0.03121   -0.00309
AFIX  23
H20A  2    0.498483    0.991082    0.247907    11.00000   -1.20000
H20B  2    0.354788    1.068604    0.252302    11.00000   -1.20000
AFIX   0
N1    3    0.222104    0.593585    0.029704    11.00000    0.06082    0.04185 =
         0.04724   -0.00467   -0.00764    0.00015
N2    3   -0.137232    0.735297   -0.252011    11.00000    0.15709    0.10233 =
         0.06292    0.01060   -0.03498    0.02079
PART 2
N3    3    0.456019    0.859480    0.306373    21.00000    0.07448    0.20013 =
         0.04388   -0.01152   -0.01313    0.02816
PART 1
N3A   3    0.386722    0.901075    0.316930   -21.00000    0.15655    0.17158 =
         0.07312   -0.03853    0.01792   -0.06614
PART 0
N4    3    0.365862    0.767638    0.324872    11.00000    0.11206    0.17568 =
         0.06365    0.02690    0.01709    0.04567
N5    3    0.323019    0.642606    0.337810    11.00000    0.19355    0.18125 =
         0.18675    0.10495    0.08694    0.07922
HKLF 4
REM  RAMA in P2/c
REM R1 =  0.0646 for   2676 Fo > 4sig(Fo)  and  0.0951 for all   4076 data
REM    236 parameters refined using     10 restraints
END
WGHT      0.1256      0.5230
REM Highest difference peak  0.674,  deepest hole -0.318,  1-sigma level  0.050
Q1    1   0.5728  0.9271  0.2620  11.00000  0.05    0.67
Q2    1   0.6586  1.0036  0.2349  11.00000  0.05    0.56
Q3    1   0.3595  0.9702  0.3093  11.00000  0.05    0.36
Q4    1   0.2473  0.5486  0.2671  11.00000  0.05    0.30
Q5    1   0.2949  1.0178  0.2839  11.00000  0.05    0.24
Q6    1   0.3722  0.7836  0.3892  11.00000  0.05    0.21
Q7    1   0.4474  1.0892  0.2396  11.00000  0.05    0.19
Q8    1   0.2995  0.8306  0.1982  11.00000  0.05    0.19
Q9    1   0.3522 -0.0381 -0.0498  11.00000  0.05    0.19
Q10   1   0.1566  0.4402 -0.0601  11.00000  0.05    0.18
Q11   1  -0.1982  0.6841 -0.2188  11.00000  0.05    0.16
Q12   1   0.1035  0.5604 -0.0440  11.00000  0.05    0.16
Q13   1   0.2274  0.3973 -0.0103  11.00000  0.05    0.16
Q14   1   0.1410  0.6025  0.0186  11.00000  0.05    0.15
Q15   1   0.4128  0.7191  0.1356  11.00000  0.05    0.15
Q16   1   0.3967  0.8027  0.1882  11.00000  0.05    0.15
Q17   1   0.2590  0.4105 -0.0187  11.00000  0.05    0.15
Q18   1   0.2334  0.6358  0.0573  11.00000  0.05    0.14
Q19   1   0.0671  0.5193 -0.0840  11.00000  0.05    0.13
Q20   1   0.1624  0.5965 -0.0596  11.00000  0.05    0.13
Q21   1  -0.1378  0.6468 -0.2381  11.00000  0.05    0.13
Q22   1   0.3311  0.7365  0.0815  11.00000  0.05    0.12
Q23   1   0.1354  0.5447 -0.0995  11.00000  0.05    0.12
Q24   1  -0.0010  0.6175 -0.1312  11.00000  0.05    0.11
Q25   1   0.2682  0.3790  0.0421  11.00000  0.05    0.11
;
