# Supplementary material for: 9-[4-(Azido­meth­yl)phen­yl]-9H-carbazole-3-carbo­nitrile
Source: Acta Crystallogr Sect E Struct Rep Online. 2014 Jan 25;70(Pt 2):o197. doi: 10.1107/S1600536814001391 (PMC3998346; doi:10.1107/S1600536814001391)
Supplement: Supplementary file 2 [file e-70-0o197-Isup2.hkl]

#
# h,k,l, Fc-squared, Fo-squared, sigma(Fo-squared) and status flag
#
data_I
_shelx_title ' RAMA in P2/c'
_shelx_refln_list_code          4
_shelx_F_calc_maximum      188.25
_exptl_crystal_F_000       672.00
_reflns_d_resolution_high  0.7493
 
loop_
 _symmetry_equiv_pos_as_xyz
 'x, y, z'
 '-x, y+1/2, -z+1/2'
 '-x, -y, -z'
 'x, -y-1/2, z-1/2'
 
_cell_length_a     9.8457
_cell_length_b     8.4032
_cell_length_c    19.9127
_cell_angle_alpha  90.000
_cell_angle_beta   90.970
_cell_angle_gamma  90.000
 
_shelx_F_squared_multiplier     1.000
 
loop_
 _refln_index_h
 _refln_index_k
 _refln_index_l
 _refln_F_squared_calc
 _refln_F_squared_meas
 _refln_F_squared_sigma
 _refln_observed_status
   1   0   0      305.99      204.04      2.35 o
   2   0   0     3778.39     3966.05     60.26 o
   3   0   0     1622.40     1631.87     25.26 o
   4   0   0      537.10      599.00      8.04 o
   5   0   0      720.34      846.56     11.19 o
   6   0   0        5.28       16.58      1.19 o
   7   0   0       67.72       65.20      2.83 o
   8   0   0       42.28       39.16      2.58 o
   9   0   0       65.23       73.87      3.32 o
  10   0   0       13.44       15.76      2.33 o
  11   0   0        0.32       -1.73      1.73 o
  12   0   0        0.35       -0.88      3.14 o
  13   0   0        5.21        8.72      3.84 o
   1   1   0     2448.50     2233.50     19.54 o
   2   1   0      714.57      636.46      5.81 o
   3   1   0     2210.15     2037.00     19.77 o
   4   1   0      989.70      929.35      9.48 o
   5   1   0       65.55       51.77      1.18 o
   6   1   0        1.77        9.51      1.29 o
   7   1   0       10.33       15.04      0.90 o
   8   1   0       72.81       71.15      2.31 o
   9   1   0        2.75        4.12      1.20 o
  10   1   0       20.22       22.87      1.78 o
  11   1   0        2.16        4.49      1.47 o
  12   1   0        0.10       -1.52      1.52 o
  13   1   0        0.03       -0.70      3.14 o
   0   2   0    17172.80    14436.30    328.40 o
   1   2   0      151.40      247.09      1.96 o
   2   2   0      103.19      125.51      1.65 o
   3   2   0      165.71      114.41      1.85 o
   4   2   0       63.88       45.69      1.08 o
   5   2   0      181.32      193.14      2.69 o
   6   2   0       52.71       53.95      1.39 o
   7   2   0        0.95        2.12      0.69 o
   8   2   0        0.03       -1.01      1.01 o
   9   2   0       25.46       20.42      1.57 o
  10   2   0        2.80        3.39      1.34 o
  11   2   0       32.58       31.41      2.09 o
  12   2   0       15.40       22.25      2.92 o
   1   3   0      185.12      218.46      2.33 o
   2   3   0      870.96      947.29      7.47 o
   3   3   0       41.61       23.56      0.75 o
   4   3   0        2.74        0.99      0.49 o
   5   3   0        9.78       20.28      0.92 o
   6   3   0       58.94       59.96      1.58 o
   7   3   0       20.75       21.25      1.09 o
   8   3   0       60.38       60.68      2.21 o
   9   3   0       27.62       34.29      1.78 o
  10   3   0       45.29       52.90      2.35 o
  11   3   0        0.05       -1.33      1.33 o
  12   3   0       18.10       17.57      2.03 o
   0   4   0       21.36       21.30      1.57 o
   1   4   0      629.70      618.67      5.39 o
   2   4   0     1319.25     1248.47     10.52 o
   3   4   0      298.96      190.46      2.04 o
   4   4   0      165.76      213.38      2.40 o
   5   4   0       12.99       12.06      1.41 o
   6   4   0      112.27      101.04      2.04 o
   7   4   0       19.56       14.83      1.10 o
   8   4   0        3.56        6.15      1.26 o
   9   4   0       32.12       37.22      2.00 o
  10   4   0        6.03        8.56      1.57 o
  11   4   0        3.82        2.16      1.51 o
  12   4   0        5.61        6.31      2.20 o
   1   5   0       13.15        8.48      0.58 o
   2   5   0      124.09      135.54      1.60 o
   3   5   0      213.63      225.05      2.51 o
   4   5   0       58.17       66.62      1.22 o
   5   5   0       66.70       78.17      1.60 o
   6   5   0       13.84       21.55      1.22 o
   7   5   0       86.18       70.12      3.02 o
   8   5   0        3.22        4.86      1.12 o
   9   5   0       31.00       28.16      2.20 o
  10   5   0        1.34       -0.39      2.37 o
  11   5   0        0.24       -1.74      1.74 o
   0   6   0       53.82       51.71      2.18 o
   1   6   0       22.03       19.11      0.87 o
   2   6   0      157.63      129.78      1.68 o
   3   6   0      273.74      322.69      3.72 o
   4   6   0       88.97       85.92      1.88 o
   5   6   0       20.72       27.35      1.15 o
   6   6   0       80.28       85.93      2.07 o
   7   6   0       68.81       57.88      1.92 o
   8   6   0       13.33        7.58      1.74 o
   9   6   0        4.29        3.53      1.74 o
  10   6   0        0.62       -0.33      1.74 o
  11   6   0        0.05       -1.87      1.87 o
   1   7   0       11.89       16.13      1.21 o
   2   7   0       78.68       66.71      2.46 o
   3   7   0       30.30       36.47      1.54 o
   4   7   0        1.20       -0.68      1.06 o
   5   7   0       96.29       99.62      3.32 o
   6   7   0       11.72        8.35      1.53 o
   7   7   0       13.07       17.00      1.87 o
   8   7   0       20.48       17.95      2.58 o
   9   7   0        4.72        2.09      2.22 o
  10   7   0        1.32       -2.33      2.33 o
   0   8   0        9.73        8.02      2.44 o
   1   8   0        0.73       -1.22      1.92 o
   2   8   0      127.94      133.09      4.69 o
   3   8   0      163.28      167.34      5.30 o
   4   8   0       50.48       51.09      2.07 o
   5   8   0        0.25        0.81      1.21 o
   6   8   0       26.72       32.20      2.14 o
   7   8   0       12.14       15.12      2.58 o
   8   8   0        8.37        7.15      2.47 o
   9   8   0        1.55        0.70      2.47 o
   1   9   0        0.33       -0.35      1.84 o
   2   9   0       17.76       19.81      2.96 o
   3   9   0       22.67       18.24      2.58 o
   4   9   0        0.25       -1.05      2.79 o
   5   9   0       60.22       63.42      2.74 o
   6   9   0        0.08        0.23      1.84 o
   7   9   0        0.62        0.00      3.84 o
   0  10   0       13.68       10.46      3.84 o
   1  10   0        0.23        0.35      1.97 o
   2  10   0        8.47        6.90      2.33 o
   3  10   0        0.81       -2.44      2.44 o
   4  10   0        5.20        7.32      3.49 o
   5  10   0        7.60        3.14      3.49 o
   1  11   0       11.52       12.96      2.96 o
   2  11   0        3.84        0.00      3.84 o
 -13   1   1        1.28        3.14      3.49 o
 -12   1   1        0.10        0.50      2.16 o
 -11   1   1        9.74       11.67      1.65 o
 -10   1   1       14.08       11.97      1.57 o
  -9   1   1        5.02        2.44      1.22 o
  -8   1   1       67.83       64.23      2.17 o
  -7   1   1        0.46        1.71      0.94 o
  -6   1   1      447.95      426.82      5.03 o
  -5   1   1      100.64      108.94      1.86 o
  -4   1   1      449.11      412.84      4.17 o
  -3   1   1     5668.49     5353.58     46.48 o
  -2   1   1      321.62      454.85      4.94 o
  -1   1   1       12.71        5.72      0.35 o
   0   1   1     5250.31     5168.62     36.79 o
   1   1   1     4576.67     3863.33     31.28 o
   2   1   1     1233.38      948.00      8.51 o
   3   1   1       26.11        9.74      0.49 o
   4   1   1       80.28       60.11      2.12 o
   5   1   1       46.01       36.79      0.97 o
   6   1   1        0.03        1.84      0.60 o
   7   1   1        0.00        0.00      0.87 o
   8   1   1       38.35       39.64      1.83 o
   9   1   1        1.67        0.21      1.08 o
  10   1   1       11.49       17.79      1.71 o
  11   1   1       14.70       17.80      1.87 o
  12   1   1        5.22        2.35      1.57 o
  13   1   1        7.58       11.51      3.84 o
 -12   2   1       17.90       17.82      2.08 o
 -11   2   1        0.50        0.61      1.40 o
 -10   2   1        1.44        0.41      1.26 o
  -9   2   1       31.81       34.22      1.86 o
  -8   2   1       56.41       43.47      2.06 o
  -7   2   1       65.38       57.65      1.60 o
  -6   2   1       42.69       45.07      1.37 o
  -5   2   1       25.14       22.07      0.92 o
  -4   2   1      391.25      455.94      4.58 o
  -3   2   1        2.02        1.98      0.76 o
  -2   2   1       49.09       59.62      0.91 o
  -1   2   1       84.09       66.44      0.69 o
   0   2   1     4290.52     4478.61     34.23 o
   1   2   1      675.21      642.20      5.83 o
   2   2   1      346.10      345.55      3.16 o
   3   2   1      128.19      115.16      1.49 o
   4   2   1       41.96       58.76      1.24 o
   5   2   1      141.62      156.08      2.29 o
   6   2   1       74.40       86.36      2.01 o
   7   2   1        2.91        7.05      1.56 o
   8   2   1       67.40       77.16      2.39 o
   9   2   1        1.35        0.23      1.08 o
  10   2   1       18.29       18.10      1.70 o
  11   2   1        0.00       -0.79      1.30 o
  12   2   1       11.98       11.95      1.87 o
 -12   3   1        0.50       -0.32      1.86 o
 -11   3   1        2.92        1.31      1.43 o
 -10   3   1        3.40        3.72      1.33 o
  -9   3   1        7.49        6.09      1.26 o
  -8   3   1       56.72       58.23      2.13 o
  -7   3   1        4.86        4.33      0.81 o
  -6   3   1        7.84        8.09      1.16 o
  -5   3   1      138.88      148.08      2.30 o
  -4   3   1      633.03      641.92      6.83 o
  -3   3   1       13.56       21.52      0.66 o
  -2   3   1        1.84        4.58      0.28 o
  -1   3   1        1.97        7.20      0.56 o
   0   3   1      682.92      660.92      5.60 o
   1   3   1      982.26      930.23     19.20 o
   2   3   1      205.41      287.61      2.98 o
   3   3   1      504.29      523.01      5.05 o
   4   3   1      389.87      385.29      4.46 o
   5   3   1       45.06       44.87      1.24 o
   6   3   1        6.57        9.76      0.83 o
   7   3   1       59.13       59.45      1.71 o
   8   3   1       11.04       11.05      1.30 o
   9   3   1        0.03       -1.17      1.17 o
  10   3   1        3.75        3.70      1.34 o
  11   3   1        1.36        1.99      1.52 o
  12   3   1        3.68        5.83      1.77 o
 -12   4   1        1.09        1.62      2.49 o
 -11   4   1        1.00       -2.11      2.11 o
 -10   4   1        7.08        5.15      1.43 o
  -9   4   1       90.23       88.85      2.74 o
  -8   4   1       22.67       27.42      1.68 o
  -7   4   1      120.70      127.30      2.42 o
  -6   4   1        0.01       -0.55      0.55 o
  -5   4   1        8.25       10.86      0.78 o
  -4   4   1        5.52        1.86      0.60 o
  -3   4   1     1152.02     1247.51      9.81 o
  -2   4   1      469.91      583.99      5.65 o
  -1   4   1      223.49      321.17      2.97 o
   0   4   1       38.21       46.77      1.51 o
   1   4   1        0.68        1.69      0.43 o
   2   4   1      427.92      448.32      3.56 o
   3   4   1       44.24       51.63      1.44 o
   4   4   1      176.15      193.83      2.48 o
   5   4   1        9.86        9.09      0.70 o
   6   4   1       80.51       79.70      1.86 o
   7   4   1      104.16      103.89      2.26 o
   8   4   1       97.33       90.89      2.57 o
   9   4   1        0.63       -0.14      1.22 o
  10   4   1        7.90        9.42      2.07 o
  11   4   1        2.54        1.26      1.42 o
  12   4   1        2.42        6.03      1.99 o
 -11   5   1        1.80        1.29      1.79 o
 -10   5   1        0.38       -1.59      1.59 o
  -9   5   1       26.52       28.38      2.24 o
  -8   5   1        1.50       -1.02      1.02 o
  -7   5   1       85.17       95.85      2.03 o
  -6   5   1       54.30       44.11      1.36 o
  -5   5   1      114.36      117.58      1.98 o
  -4   5   1       10.32       10.45      0.57 o
  -3   5   1      162.30      171.07      2.09 o
  -2   5   1       81.48      101.57      1.37 o
  -1   5   1        6.90       11.07      0.62 o
   0   5   1      214.84      253.63      3.63 o
   1   5   1      291.57      315.17      3.33 o
   2   5   1       20.00       27.57      0.80 o
   3   5   1      173.01      175.74      2.02 o
   4   5   1      277.09      300.62      3.02 o
   5   5   1      162.36      168.32      2.70 o
   6   5   1       16.78       19.84      1.08 o
   7   5   1      218.41      203.93      3.48 o
   8   5   1        9.87       14.92      1.37 o
   9   5   1       20.10       23.01      1.57 o
  10   5   1        0.50       -0.81      1.33 o
  11   5   1        4.77       -0.71      1.87 o
 -11   6   1        2.02       -0.70      1.99 o
 -10   6   1        0.46       -2.12      2.12 o
  -9   6   1        1.98        0.59      1.30 o
  -8   6   1       34.86       35.45      2.16 o
  -7   6   1       11.81       14.81      1.24 o
  -6   6   1       68.88       63.81      1.89 o
  -5   6   1        5.51        3.13      0.80 o
  -4   6   1       20.59       24.61      1.30 o
  -3   6   1       93.82       98.15      1.66 o
  -2   6   1        4.12        3.70      0.44 o
  -1   6   1      125.94      129.23      2.03 o
   0   6   1       95.87       93.49      1.99 o
   1   6   1       20.66       20.02      0.87 o
   2   6   1      209.92      231.89      2.60 o
   3   6   1       25.05       26.39      1.01 o
   4   6   1       22.31       15.17      1.01 o
   5   6   1        0.08        0.58      0.70 o
   6   6   1      130.38      134.68      2.64 o
   7   6   1       38.96       45.61      2.08 o
   8   6   1        1.79        1.08      1.47 o
   9   6   1        1.80        0.12      1.61 o
  10   6   1        6.41        7.53      2.43 o
  11   6   1        1.41       -1.17      1.94 o
 -10   7   1        8.57       11.56      4.01 o
  -9   7   1        2.35        0.70      2.22 o
  -8   7   1        1.24        0.17      1.97 o
  -7   7   1       34.01       32.34      2.12 o
  -6   7   1        2.62        0.70      1.21 o
  -5   7   1        4.82        5.02      1.27 o
  -4   7   1       82.98       79.16      2.79 o
  -3   7   1      109.65      108.20      2.87 o
  -2   7   1       11.77        7.49      1.33 o
  -1   7   1        0.25       -0.97      0.97 o
   0   7   1        2.86        1.25      1.02 o
   1   7   1      306.34      312.15      4.70 o
   2   7   1      154.37      144.72      2.93 o
   3   7   1      135.06      132.78      2.73 o
   4   7   1       81.26       75.72      2.19 o
   5   7   1        0.02       -0.68      1.13 o
   6   7   1       67.14       72.75      2.80 o
   7   7   1       22.08       23.98      2.05 o
   8   7   1        1.92        1.66      2.09 o
   9   7   1        6.91        3.21      2.33 o
  10   7   1        1.40        0.70      2.47 o
  -9   8   1        0.22       -0.17      2.47 o
  -8   8   1        8.85        4.36      2.22 o
  -7   8   1        2.40        3.02      1.61 o
  -6   8   1       60.73       64.22      2.72 o
  -5   8   1        3.91        5.23      1.38 o
  -4   8   1        3.41        1.13      1.71 o
  -3   8   1      140.70      146.79      4.67 o
  -2   8   1       73.95       74.53      4.47 o
  -1   8   1        0.49       -1.48      1.48 o
   0   8   1        9.20        9.17      1.97 o
   1   8   1        0.82        2.42      2.96 o
   2   8   1      123.09      119.30      4.88 o
   3   8   1       58.30       49.91      3.08 o
   4   8   1       15.26       19.93      1.88 o
   5   8   1       26.67       23.98      1.79 o
   6   8   1       17.88       15.80      2.90 o
   7   8   1       16.00       15.94      2.66 o
   8   8   1        1.03       -1.40      2.09 o
   9   8   1        0.27        0.70      2.47 o
  -7   9   1       10.91       14.25      2.43 o
  -6   9   1        9.15       12.66      3.84 o
  -5   9   1       63.11       61.04      5.58 o
  -4   9   1        0.10       -0.35      2.79 o
  -3   9   1        1.64       -1.05      2.79 o
  -2   9   1       13.13       13.83      2.47 o
  -1   9   1        2.87        0.14      1.84 o
   0   9   1       37.21       30.80      4.36 o
   1   9   1        0.02       -1.59      1.59 o
   2   9   1        1.54       -1.59      1.59 o
   3   9   1       19.38       18.17      2.47 o
   4   9   1       14.93       11.16      3.14 o
   5   9   1        7.04        7.66      1.74 o
   6   9   1        0.07       -1.67      1.67 o
   7   9   1        0.08       -0.68      2.09 o
  -5  10   1        0.09        1.40      3.49 o
  -4  10   1        0.82        1.05      3.14 o
  -3  10   1        2.07       -2.09      3.14 o
  -2  10   1        2.57       -0.70      2.79 o
  -1  10   1        1.32        3.62      2.33 o
   0  10   1       49.43       56.16      3.70 o
   1  10   1        0.60       -1.42      2.09 o
   2  10   1        1.62        1.92      2.22 o
   3  10   1        0.00       -3.31      3.31 o
   4  10   1       12.89       15.00      3.84 o
   5  10   1        0.12       -1.74      3.14 o
  -2  11   1       24.89       33.83      5.23 o
  -1  11   1        2.48        0.35      3.84 o
   0  11   1       15.32       15.47      2.96 o
   1  11   1       10.94        9.61      2.83 o
   2  11   1       23.42       26.33      3.45 o
 -13   0   2       12.52       13.95      4.19 o
 -12   0   2       15.82       16.96      4.53 o
 -11   0   2       44.07       45.99      3.32 o
 -10   0   2       15.32       16.15      2.33 o
  -9   0   2        4.89       -1.74      2.79 o
  -8   0   2       36.29       43.48      2.58 o
  -7   0   2        0.03       -0.38      0.90 o
  -6   0   2       17.47       13.79      1.68 o
  -5   0   2       13.98       12.30      1.23 o
  -4   0   2       42.81       44.79      1.33 o
  -3   0   2      379.09      385.83      5.43 o
  -2   0   2    15132.55    14092.28    172.43 o
  -1   0   2     4371.45     4458.69     38.64 o
   0   0   2     4194.11     3404.12     63.48 o
   1   0   2      967.17     1129.65     17.38 o
   2   0   2     3447.10     3074.98     46.57 o
   3   0   2      164.43      126.47      2.83 o
   4   0   2     3818.43     3881.71     58.89 o
   5   0   2      195.46      257.90      5.30 o
   6   0   2        8.40        6.63      2.79 o
   7   0   2        0.02        0.70      1.23 o
   8   0   2       13.46       17.16      1.97 o
   9   0   2       30.60       33.14      2.47 o
  10   0   2        8.01        3.88      1.92 o
  11   0   2        1.70        0.72      1.84 o
  12   0   2       16.67       17.55      6.28 o
 -13   1   2        1.87        3.84      3.49 o
 -12   1   2        0.00       -1.21      1.46 o
 -11   1   2        1.23        4.36      1.43 o
 -10   1   2        3.82        4.09      1.34 o
  -9   1   2        3.20        1.31      1.22 o
  -8   1   2      255.02      271.05      4.58 o
  -7   1   2       69.70       63.34      1.63 o
  -6   1   2       44.18       37.56      1.64 o
  -5   1   2        8.28       10.04      0.76 o
  -4   1   2      377.57      444.39      6.21 o
  -3   1   2    13860.73    13730.92    110.08 o
  -2   1   2    33681.71    31607.61    270.54 o
  -1   1   2        7.59       21.11      0.57 o
   0   1   2        2.28        4.93      0.19 o
   1   1   2     7311.66     6837.71     59.97 o
   2   1   2     2104.59     1906.31     16.84 o
   3   1   2     2150.13     1908.65     19.36 o
   4   1   2      443.03      410.70      4.51 o
   5   1   2      428.72      459.15      5.13 o
   6   1   2     1152.21     1239.08     12.71 o
   7   1   2       80.28       74.08      2.09 o
   8   1   2        2.45        1.40      1.05 o
   9   1   2       25.61       23.61      1.65 o
  10   1   2       10.18        9.07      1.76 o
  11   1   2        6.90        8.86      1.75 o
  12   1   2       10.00       11.42      1.87 o
 -12   2   2        3.33        4.13      1.70 o
 -11   2   2        4.48        3.38      1.52 o
 -10   2   2        1.69        1.26      1.30 o
  -9   2   2        6.14        4.46      1.26 o
  -8   2   2       29.14       26.39      1.91 o
  -7   2   2        0.02        0.21      0.69 o
  -6   2   2       65.96       68.72      1.63 o
  -5   2   2       61.13       68.89      1.74 o
  -4   2   2        5.64        6.94      0.62 o
  -3   2   2     2983.04     3257.25     26.31 o
  -2   2   2      624.99      515.27      4.16 o
  -1   2   2       57.97       51.85      0.94 o
   0   2   2        5.37       21.66      0.52 o
   1   2   2     3701.36     4390.25     52.23 o
   2   2   2       35.28       38.28      0.77 o
   3   2   2       23.81        7.32      0.63 o
   4   2   2       13.55        7.46      0.58 o
   5   2   2       19.03       25.94      0.97 o
   6   2   2       21.75       17.30      0.86 o
   7   2   2      109.29      112.19      2.61 o
   8   2   2       66.70       68.70      2.26 o
   9   2   2        0.06        0.99      1.12 o
  10   2   2       18.60       14.76      1.65 o
  11   2   2        2.86        4.30      1.61 o
  12   2   2        2.58        1.51      1.65 o
 -12   3   2        1.45       -1.55      1.55 o
 -11   3   2        1.73       -1.38      1.38 o
 -10   3   2        0.09       -1.20      1.20 o
  -9   3   2        1.62        0.12      1.11 o
  -8   3   2       45.78       46.01      2.00 o
  -7   3   2       75.70       89.52      2.03 o
  -6   3   2       11.17       22.68      1.08 o
  -5   3   2       41.74       30.66      1.22 o
  -4   3   2      333.70      364.06      3.57 o
  -3   3   2     1071.07      966.14      8.22 o
  -2   3   2        2.33        4.06      0.29 o
  -1   3   2     2091.86     2276.92     16.39 o
   0   3   2      450.39      550.45      4.90 o
   1   3   2      446.08      451.84      3.71 o
   2   3   2        3.48        3.75      0.36 o
   3   3   2       35.28       63.42      1.05 o
   4   3   2      192.18      214.54      2.35 o
   5   3   2        3.05        4.39      0.60 o
   6   3   2      170.62      173.69      2.69 o
   7   3   2       44.90       49.81      1.91 o
   8   3   2        0.84       -0.99      0.99 o
   9   3   2      121.13      114.51      3.05 o
  10   3   2       81.90       88.79      2.96 o
  11   3   2        0.97        1.84      1.47 o
  12   3   2        5.26        7.21      2.01 o
 -12   4   2        5.59        0.47      2.01 o
 -11   4   2        4.31        0.43      1.99 o
 -10   4   2       21.14       16.01      1.78 o
  -9   4   2       21.05       27.86      1.86 o
  -8   4   2      109.43      111.61      2.47 o
  -7   4   2       16.79       20.63      1.22 o
  -6   4   2      140.39      157.76      2.64 o
  -5   4   2        6.57        9.05      0.66 o
  -4   4   2       35.61       38.45      0.95 o
  -3   4   2       49.11       36.21      0.86 o
  -2   4   2       61.44      131.84      1.65 o
  -1   4   2      177.66      226.69      2.22 o
   0   4   2      931.03     1036.79      8.72 o
   1   4   2       33.50       48.41      0.78 o
   2   4   2       50.81       75.86      1.13 o
   3   4   2       11.71        9.51      0.53 o
   4   4   2      167.74      196.72      2.31 o
   5   4   2        0.04       -0.01      0.59 o
   6   4   2        9.17        9.67      0.82 o
   7   4   2       66.95       66.61      1.85 o
   8   4   2        7.22       12.28      1.40 o
   9   4   2       17.14       19.30      1.70 o
  10   4   2        2.78        2.04      1.34 o
  11   4   2        0.06        1.66      1.47 o
  12   4   2        0.01       -0.29      1.79 o
 -11   5   2        0.43       -1.74      1.74 o
 -10   5   2        1.68       -1.12      1.59 o
  -9   5   2       46.44       55.92      2.80 o
  -8   5   2       51.49       46.40      2.02 o
  -7   5   2        1.84        0.00      0.85 o
  -6   5   2       37.72       46.39      1.43 o
  -5   5   2      174.04      160.64      2.36 o
  -4   5   2       69.74       65.73      1.13 o
  -3   5   2       37.76       49.34      1.09 o
  -2   5   2        7.96       12.14      0.49 o
  -1   5   2      205.93      188.86      1.96 o
   0   5   2        0.00        0.98      0.64 o
   1   5   2       42.11       42.32      1.12 o
   2   5   2        8.44       10.91      0.85 o
   3   5   2        2.97        2.55      0.41 o
   4   5   2       82.06       87.16      2.05 o
   5   5   2        4.78        4.78      0.75 o
   6   5   2      159.53      135.56      2.29 o
   7   5   2       99.73      123.31      2.37 o
   8   5   2       47.27       50.29      1.89 o
   9   5   2        2.02        0.94      1.10 o
  10   5   2        3.74        3.02      1.30 o
  11   5   2        5.42        4.24      1.72 o
 -11   6   2        0.10       -1.12      2.33 o
 -10   6   2        2.92        4.87      1.87 o
  -9   6   2        2.56        0.28      1.38 o
  -8   6   2        4.67        1.34      1.08 o
  -7   6   2        9.06        8.02      1.12 o
  -6   6   2      188.79      163.81      2.86 o
  -5   6   2       44.84       39.04      1.44 o
  -4   6   2      189.06      171.45      3.02 o
  -3   6   2        4.82        0.74      0.77 o
  -2   6   2       37.47       24.28      0.94 o
  -1   6   2       22.40       18.56      1.11 o
   0   6   2       20.91       19.75      1.11 o
   1   6   2        6.64       10.91      0.78 o
   2   6   2      465.42      491.39      5.15 o
   3   6   2      130.22      119.69      1.99 o
   4   6   2      429.04      375.93      3.91 o
   5   6   2      163.44      147.95      3.08 o
   6   6   2       36.89       29.89      1.65 o
   7   6   2       54.03       58.63      1.93 o
   8   6   2       15.59       18.09      1.94 o
   9   6   2        0.21        1.52      1.67 o
  10   6   2        8.35        9.52      2.44 o
  11   6   2        0.02       -0.45      1.94 o
 -10   7   2        0.27       -1.05      2.58 o
  -9   7   2        5.88        4.01      2.47 o
  -8   7   2        2.38        0.49      2.10 o
  -7   7   2       13.39       13.08      1.81 o
  -6   7   2       25.75       23.12      1.87 o
  -5   7   2       32.37       39.06      2.05 o
  -4   7   2        2.07        1.84      1.17 o
  -3   7   2        0.10        0.29      1.34 o
  -2   7   2       30.73       34.26      1.87 o
  -1   7   2      202.44      195.78      4.22 o
   0   7   2      386.39      380.42      6.48 o
   1   7   2      159.61      175.38      3.85 o
   2   7   2       15.00       16.96      0.89 o
   3   7   2       29.79       34.02      1.24 o
   4   7   2        0.22       -0.78      0.78 o
   5   7   2        9.89        6.08      1.12 o
   6   7   2       90.14      100.31      2.49 o
   7   7   2       17.99       24.54      2.06 o
   8   7   2        0.71       -1.53      1.53 o
   9   7   2       21.37       25.64      6.80 o
  10   7   2        0.02       -1.20      2.18 o
  -9   8   2        0.32       -3.31      3.31 o
  -8   8   2       15.08       14.49      2.07 o
  -7   8   2       26.74       26.51      2.55 o
  -6   8   2       40.20       40.99      2.26 o
  -5   8   2        0.57        0.72      1.27 o
  -4   8   2        1.83        2.09      1.73 o
  -3   8   2       14.43       13.86      2.09 o
  -2   8   2       22.52       20.34      2.18 o
  -1   8   2       10.33        9.57      1.44 o
   0   8   2       19.73       19.83      2.22 o
   1   8   2       86.59       80.67      3.82 o
   2   8   2       13.31       12.53      2.09 o
   3   8   2      101.85      103.05      3.83 o
   4   8   2        2.51        0.68      1.57 o
   5   8   2        3.71        4.36      1.73 o
   6   8   2        4.18        3.07      3.66 o
   7   8   2        0.71       -1.48      1.51 o
   8   8   2        3.86        1.43      2.33 o
   9   8   2        1.84        1.03      2.43 o
  -7   9   2        5.84        7.59      2.18 o
  -6   9   2       72.96       79.98      4.53 o
  -5   9   2       70.13       82.67      6.28 o
  -4   9   2       24.57       26.86      4.19 o
  -3   9   2        0.59       -0.35      2.44 o
  -2   9   2        4.89        3.14      2.79 o
  -1   9   2       77.11       69.94      3.95 o
   0   9   2        1.24       -1.57      1.73 o
   1   9   2        1.64        2.96      1.97 o
   2   9   2       16.98       19.70      4.71 o
   3   9   2       57.71       54.00      3.57 o
   4   9   2        2.99        3.88      2.27 o
   5   9   2        1.25        1.25      1.67 o
   6   9   2        0.28       -1.84      1.84 o
   7   9   2        2.88       -1.92      2.27 o
  -5  10   2       33.39       32.79      4.88 o
  -4  10   2        2.44       -1.74      2.79 o
  -3  10   2        1.19        0.35      2.79 o
  -2  10   2        7.39        4.88      3.49 o
  -1  10   2        5.22        7.32      3.49 o
   0  10   2        9.10        7.85      2.47 o
   1  10   2        0.01        0.68      3.31 o
   2  10   2        1.43       -1.05      2.79 o
   3  10   2        5.68        5.16      2.33 o
   4  10   2        0.33       -2.09      3.14 o
   5  10   2        0.01       -3.14      3.14 o
  -2  11   2        9.53       10.46      4.53 o
  -1  11   2       34.76       45.34      5.58 o
   0  11   2        0.93       -3.14      3.14 o
   1  11   2        7.89        6.63      3.84 o
   2  11   2        0.55        1.12      2.33 o
 -12   1   3        0.22       -1.55      1.55 o
 -11   1   3        2.16        1.79      1.43 o
 -10   1   3       12.08        8.57      1.66 o
  -9   1   3       15.56       12.16      2.06 o
  -8   1   3       28.46       32.90      1.74 o
  -7   1   3       18.31       16.13      1.02 o
  -6   1   3       38.98       30.90      1.06 o
  -5   1   3      341.98      352.16      3.55 o
  -4   1   3      253.91      280.47      2.80 o
  -3   1   3     2325.94     2517.58     19.04 o
  -2   1   3    18469.34    17065.90    114.29 o
  -1   1   3      603.83      385.05      2.66 o
   0   1   3     1306.56     1324.67     10.99 o
   1   1   3     1088.59      801.47     10.42 o
   2   1   3        0.03       18.49      0.58 o
   3   1   3      475.82      424.71      4.54 o
   4   1   3      208.86      181.12      2.74 o
   5   1   3        2.37        5.49      0.73 o
   6   1   3       12.80       14.65      1.56 o
   7   1   3       11.71       11.22      1.38 o
   8   1   3       50.75       51.60      2.00 o
   9   1   3       52.72       46.02      2.00 o
  10   1   3        2.79        1.97      1.66 o
  11   1   3        1.07       -0.44      1.40 o
  12   1   3        3.93        4.83      1.78 o
 -12   2   3        1.12        2.28      1.65 o
 -11   2   3        2.94       -0.43      1.61 o
 -10   2   3        1.78        0.42      1.68 o
  -9   2   3        3.82        1.19      1.12 o
  -8   2   3       34.33       25.31      1.30 o
  -7   2   3      186.76      185.10      3.00 o
  -6   2   3       55.33       47.73      1.36 o
  -5   2   3     1352.52     1295.01     12.00 o
  -4   2   3       19.58       19.44      0.71 o
  -3   2   3      232.66      204.74      2.00 o
  -2   2   3       80.72       91.22      0.96 o
  -1   2   3     3803.43     3990.90     29.79 o
   0   2   3     2297.16     2407.61     19.80 o
   1   2   3     2002.68     2059.42     18.22 o
   2   2   3        4.62       10.14      0.50 o
   3   2   3      340.99      305.08      2.90 o
   4   2   3       66.78       52.43      1.02 o
   5   2   3       19.21       18.40      0.86 o
   6   2   3      153.51      158.68      2.43 o
   7   2   3        2.40        0.87      0.87 o
   8   2   3        1.28        2.11      1.08 o
   9   2   3       14.96       21.98      1.91 o
  10   2   3       71.84       66.78      2.57 o
  11   2   3        4.22        6.70      1.61 o
  12   2   3        4.00        4.57      1.73 o
 -12   3   3        7.57        5.76      2.27 o
 -11   3   3        6.91        3.89      2.22 o
 -10   3   3        4.18        1.62      1.34 o
  -9   3   3       15.16       13.05      1.65 o
  -8   3   3        7.28        7.33      1.02 o
  -7   3   3       57.75       54.07      1.66 o
  -6   3   3        9.79       11.38      0.80 o
  -5   3   3      155.73      177.75      2.21 o
  -4   3   3      183.00      190.41      2.20 o
  -3   3   3      442.64      485.16      4.41 o
  -2   3   3      583.97      621.66      5.36 o
  -1   3   3      522.35      507.45      3.83 o
   0   3   3      233.20      273.16      2.59 o
   1   3   3     1043.99     1226.52     11.12 o
   2   3   3      187.37      190.59      2.16 o
   3   3   3      303.11      313.09      3.36 o
   4   3   3      303.57      361.78      3.56 o
   5   3   3        3.78        4.50      0.60 o
   6   3   3       86.86       98.00      2.09 o
   7   3   3        5.55       10.97      1.26 o
   8   3   3       37.57       33.54      1.70 o
   9   3   3        0.40       -1.13      1.22 o
  10   3   3       35.36       47.91      3.12 o
  11   3   3        6.12        3.28      1.52 o
  12   3   3        0.97        2.38      1.65 o
 -12   4   3        0.54       -2.44      2.44 o
 -11   4   3       14.52       12.49      2.14 o
 -10   4   3        1.29        2.87      1.72 o
  -9   4   3       86.88      100.97      2.91 o
  -8   4   3        7.50       11.65      1.12 o
  -7   4   3        0.39       -0.34      0.67 o
  -6   4   3       81.95       89.44      2.76 o
  -5   4   3      115.37      119.47      2.19 o
  -4   4   3       18.45       13.05      0.64 o
  -3   4   3       95.75       86.33      1.12 o
  -2   4   3      183.74      169.85      1.76 o
  -1   4   3       29.70       24.61      0.42 o
   0   4   3      564.25      529.76      6.87 o
   1   4   3     1049.28     1234.25     11.41 o
   2   4   3       67.18       54.66      0.90 o
   3   4   3      229.75      214.49      2.42 o
   4   4   3        0.85        3.87      0.51 o
   5   4   3       18.82       27.79      0.95 o
   6   4   3       90.57       95.01      1.92 o
   7   4   3       38.53       42.86      1.68 o
   8   4   3       34.74       39.31      1.91 o
   9   4   3        1.26        1.16      1.26 o
  10   4   3        3.99        4.05      1.47 o
  11   4   3        0.00       -0.87      1.47 o
  12   4   3        4.30        3.14      2.47 o
 -11   5   3        0.41       -1.79      1.79 o
 -10   5   3        2.47        0.75      1.69 o
  -9   5   3       18.48       18.90      2.12 o
  -8   5   3        3.08        3.58      1.20 o
  -7   5   3       47.69       41.97      1.81 o
  -6   5   3      119.39      125.53      2.69 o
  -5   5   3       19.50       20.35      0.93 o
  -4   5   3       21.65       23.22      0.87 o
  -3   5   3      101.37      112.55      1.63 o
  -2   5   3        1.52        0.56      0.47 o
  -1   5   3      196.00      202.85      2.64 o
   0   5   3      775.87      865.83      8.09 o
   1   5   3      390.25      398.65      4.14 o
   2   5   3      450.56      490.41      5.07 o
   3   5   3        3.91        7.62      0.59 o
   4   5   3       18.85       18.95      0.81 o
   5   5   3      333.29      347.55      3.74 o
   6   5   3        0.19       -0.47      0.75 o
   7   5   3      233.41      251.61      3.52 o
   8   5   3       43.81       53.37      1.99 o
   9   5   3        1.64        0.84      1.18 o
  10   5   3        2.60        1.53      1.25 o
  11   5   3        0.78        1.13      1.87 o
 -11   6   3        0.18        3.84      3.49 o
 -10   6   3        1.27        0.41      1.49 o
  -9   6   3       11.83       13.32      1.73 o
  -8   6   3        7.26        5.71      1.15 o
  -7   6   3        5.29        3.73      1.02 o
  -6   6   3        5.03        3.58      0.88 o
  -5   6   3       12.00       13.60      1.01 o
  -4   6   3       27.29       21.42      1.24 o
  -3   6   3       49.12       52.66      1.50 o
  -2   6   3       37.64       38.72      2.09 o
  -1   6   3      104.52       95.20      2.66 o
   0   6   3       17.98       15.12      0.92 o
   1   6   3      369.05      377.70      4.08 o
   2   6   3       85.43       92.40      1.67 o
   3   6   3      197.96      225.40      3.62 o
   4   6   3      286.40      272.63      3.36 o
   5   6   3        2.83        0.08      0.77 o
   6   6   3       17.84       16.88      1.27 o
   7   6   3       64.19       70.22      2.09 o
   8   6   3        0.11        1.45      1.30 o
   9   6   3       13.05       11.97      1.99 o
  10   6   3        6.67        7.10      1.94 o
 -10   7   3        2.31       -1.05      3.84 o
  -9   7   3        2.04        0.52      2.22 o
  -8   7   3        1.38       -0.26      1.54 o
  -7   7   3        2.42        1.03      1.47 o
  -6   7   3        0.37       -1.27      1.27 o
  -5   7   3        4.24        2.94      1.17 o
  -4   7   3       26.08       26.63      1.86 o
  -3   7   3       16.70       10.77      2.96 o
  -2   7   3        0.86       -1.23      1.23 o
  -1   7   3       12.08       14.68      1.59 o
   0   7   3       62.74       57.91      2.36 o
   1   7   3      192.83      179.61      3.88 o
   2   7   3       72.55       67.19      1.69 o
   3   7   3        1.75        1.24      0.83 o
   4   7   3      166.06      153.88      2.50 o
   5   7   3       40.41       48.07      1.76 o
   6   7   3        0.04       -0.34      1.31 o
   7   7   3      150.44      146.99      3.44 o
   8   7   3       13.05       12.31      1.92 o
   9   7   3        3.73        1.63      2.03 o
  10   7   3        2.71        2.03      1.92 o
  -9   8   3        0.48       -2.33      2.33 o
  -8   8   3        1.70        0.58      1.84 o
  -7   8   3        6.75        4.80      1.67 o
  -6   8   3        4.38        4.91      1.73 o
  -5   8   3       63.07       70.59      2.54 o
  -4   8   3       12.40       14.21      2.09 o
  -3   8   3        1.15       -1.13      1.59 o
  -2   8   3        1.21       -1.16      1.42 o
  -1   8   3       46.37       45.47      2.68 o
   0   8   3       90.22       78.63      2.83 o
   1   8   3       32.50       31.61      2.71 o
   2   8   3        0.36       -1.22      2.27 o
   3   8   3        2.38       -0.67      1.31 o
   4   8   3       34.68       31.27      2.25 o
   5   8   3        4.09        0.12      1.41 o
   6   8   3        0.02       -0.87      1.73 o
   7   8   3        1.16        0.70      1.97 o
   8   8   3        1.87        4.19      3.49 o
   9   8   3        0.10       -3.14      3.14 o
  -7   9   3       13.36       23.15      2.10 o
  -6   9   3       25.47       30.98      2.07 o
  -5   9   3       42.29       50.23      3.45 o
  -4   9   3        3.41        4.88      2.79 o
  -3   9   3        0.90        1.40      2.44 o
  -2   9   3        0.59        0.70      2.44 o
  -1   9   3        7.40        8.37      3.14 o
   0   9   3        1.53        4.19      1.97 o
   1   9   3        1.44        0.17      1.73 o
   2   9   3        7.66        3.20      2.09 o
   3   9   3       10.02       12.37      2.33 o
   4   9   3        3.15        4.39      2.02 o
   5   9   3        5.44       10.54      2.62 o
   6   9   3        2.55        1.79      1.92 o
   7   9   3        0.21       -1.46      2.09 o
  -5  10   3        1.64        2.79      3.49 o
  -4  10   3        2.27       -2.09      3.14 o
  -3  10   3       12.62       15.00      4.19 o
  -2  10   3       10.77        6.63      3.49 o
  -1  10   3       41.95       49.88      5.23 o
   0  10   3       11.33       15.00      3.84 o
   1  10   3        5.02        1.92      2.22 o
   2  10   3        0.49       -0.87      1.97 o
   3  10   3        0.05       -2.46      3.31 o
   4  10   3        0.67       -0.57      2.09 o
   5  10   3        0.04       -2.79      3.14 o
  -2  11   3        4.76        1.74      3.84 o
  -1  11   3        2.19        2.44      3.49 o
   0  11   3        0.54       -1.05      3.14 o
   1  11   3        0.02        0.00      3.49 o
   2  11   3        4.34       12.21      3.84 o
 -12   0   4        1.09        4.41      2.44 o
 -11   0   4       33.13       43.78      3.21 o
 -10   0   4       49.87       45.90      3.21 o
  -9   0   4       29.37       29.84      2.96 o
  -8   0   4       75.95       57.75      2.15 o
  -7   0   4      108.65       88.90      2.12 o
  -6   0   4       17.81       27.84      1.47 o
  -5   0   4     1149.56     1148.61     15.03 o
  -4   0   4       12.93        8.08      0.70 o
  -3   0   4      688.53      824.86      9.28 o
  -2   0   4    35438.52    34065.27    320.61 o
  -1   0   4      175.75      295.84      3.49 o
   0   0   4       61.45      208.24      5.23 o
   1   0   4      156.40      199.86      5.23 o
   2   0   4     2751.96     2412.64     36.71 o
   3   0   4      860.35      718.76     21.28 o
   4   0   4     1467.42     1586.17     35.93 o
   5   0   4      361.76      397.59      7.52 o
   6   0   4      169.48      188.86      4.56 o
   7   0   4       32.38       21.37      1.73 o
   8   0   4        5.39        4.92      2.62 o
   9   0   4        0.68        1.92      1.73 o
  10   0   4       19.31       13.84      2.79 o
  11   0   4        0.70       -1.05      1.97 o
  12   0   4       20.13       35.53      3.32 o
 -12   1   4        1.07        2.45      1.65 o
 -11   1   4        5.29        6.68      1.55 o
 -10   1   4        3.35        2.26      1.26 o
  -9   1   4       26.73       24.33      1.65 o
  -8   1   4       32.79       31.06      1.50 o
  -7   1   4        7.32        6.08      0.77 o
  -6   1   4      307.06      292.56      3.19 o
  -5   1   4       42.31       53.67      2.33 o
  -4   1   4      289.08      267.33      2.72 o
  -3   1   4       74.33       77.12      1.12 o
  -2   1   4     2978.60     3009.80     20.23 o
  -1   1   4     3410.21     3660.19     25.95 o
   0   1   4      816.79      708.00      6.80 o
   1   1   4     6780.90     6538.13     81.14 o
   2   1   4       61.17       50.88      1.47 o
   3   1   4      159.88      233.30      3.76 o
   4   1   4      532.85      692.98      7.23 o
   5   1   4      151.50      138.54      2.52 o
   6   1   4      240.17      260.54      4.05 o
   7   1   4       39.90       37.86      1.65 o
   8   1   4       18.57       18.35      1.47 o
   9   1   4        6.55        6.39      1.22 o
  10   1   4       62.92       57.16      2.44 o
  11   1   4        2.93        4.97      1.57 o
  12   1   4        9.15        9.23      1.87 o
 -12   2   4        1.16        0.89      1.49 o
 -11   2   4        5.17        5.92      1.57 o
 -10   2   4        6.06        1.90      1.38 o
  -9   2   4        7.95        4.17      1.26 o
  -8   2   4        1.69        1.01      0.86 o
  -7   2   4      113.34      105.74      2.02 o
  -6   2   4       98.12       96.68      1.64 o
  -5   2   4     3772.43     3890.05     29.45 o
  -4   2   4      487.69      445.11      3.91 o
  -3   2   4        0.85        8.01      0.47 o
  -2   2   4      798.80      621.24      4.45 o
  -1   2   4     2724.66     2717.94     19.20 o
   0   2   4     2573.84     3100.70     24.08 o
   1   2   4     1703.15     2124.58     20.57 o
   2   2   4     2197.45     2182.51     23.65 o
   3   2   4      237.82      301.68      3.19 o
   4   2   4      624.22      580.02      6.83 o
   5   2   4        0.56        2.01      0.70 o
   6   2   4       19.83       29.07      1.34 o
   7   2   4      125.50      123.35      2.74 o
   8   2   4      111.29       98.01      2.92 o
   9   2   4       25.73       28.74      1.74 o
  10   2   4       11.25       11.48      1.65 o
  11   2   4       16.68       19.47      2.01 o
  12   2   4        9.76       14.14      2.04 o
 -12   3   4        2.48        0.42      1.99 o
 -11   3   4        1.52        1.29      1.52 o
 -10   3   4       10.48       11.38      1.61 o
  -9   3   4        0.38       -0.89      1.12 o
  -8   3   4      104.44       91.96      2.21 o
  -7   3   4        1.02       -0.70      0.70 o
  -6   3   4        2.26        0.94      0.47 o
  -5   3   4      141.46      204.94      2.46 o
  -4   3   4     1257.63     1220.95      9.65 o
  -3   3   4      575.89      595.90      4.60 o
  -2   3   4        8.36       12.23      0.48 o
  -1   3   4      671.34      761.25      5.60 o
   0   3   4      138.83      115.31      1.23 o
   1   3   4      235.74      213.94      2.61 o
   2   3   4      232.34      258.84      2.84 o
   3   3   4      170.38      143.59      1.91 o
   4   3   4      312.03      278.33      2.93 o
   5   3   4      144.61      157.39      2.02 o
   6   3   4       21.81       29.20      1.24 o
   7   3   4        0.29        0.06      1.26 o
   8   3   4       53.26       55.55      2.13 o
   9   3   4       17.18       23.73      2.07 o
  10   3   4       20.89       23.30      1.87 o
  11   3   4        0.62       -1.56      1.56 o
  12   3   4        3.26        1.40      1.65 o
 -12   4   4        2.56       -0.70      2.33 o
 -11   4   4        8.36       11.64      2.20 o
 -10   4   4        0.33       -0.12      1.67 o
  -9   4   4        1.93        0.59      1.92 o
  -8   4   4       18.62       17.80      1.42 o
  -7   4   4        1.69        1.09      0.78 o
  -6   4   4        6.37       11.43      0.85 o
  -5   4   4      138.58      183.15      2.28 o
  -4   4   4       30.96       31.72      0.87 o
  -3   4   4        1.19        0.87      0.44 o
  -2   4   4       54.47       31.69      0.71 o
  -1   4   4       24.32       24.17      0.83 o
   0   4   4      703.08      750.65     11.06 o
   1   4   4       22.37       39.40      0.86 o
   2   4   4      470.16      485.60      4.48 o
   3   4   4      224.01      283.96      2.98 o
   4   4   4        0.74        1.03      0.42 o
   5   4   4       25.29       27.40      1.17 o
   6   4   4      180.13      176.09      2.60 o
   7   4   4        7.44        7.59      1.09 o
   8   4   4        1.39        0.47      1.21 o
   9   4   4        2.22        1.82      1.12 o
  10   4   4        5.72        6.25      1.33 o
  11   4   4        0.61        1.60      2.32 o
  12   4   4        0.01       -1.76      3.66 o
 -11   5   4       16.52       17.71      2.34 o
 -10   5   4       25.88       28.25      2.48 o
  -9   5   4       44.92       44.35      2.54 o
  -8   5   4       31.42       39.34      1.94 o
  -7   5   4      100.47       97.28      2.56 o
  -6   5   4        2.24        1.33      0.97 o
  -5   5   4       57.26       58.38      1.64 o
  -4   5   4       82.85       93.31      2.07 o
  -3   5   4      207.57      229.02      2.62 o
  -2   5   4      224.63      210.70      2.57 o
  -1   5   4       27.23       19.36      1.02 o
   0   5   4      311.90      314.64      3.36 o
   1   5   4       96.79      119.15      1.77 o
   2   5   4      994.37      975.75      9.26 o
   3   5   4        0.03        0.24      0.41 o
   4   5   4       23.48       24.02      0.91 o
   5   5   4      111.48      118.92      2.08 o
   6   5   4       51.21       60.76      1.63 o
   7   5   4      123.39      128.98      2.65 o
   8   5   4        3.97        3.61      1.15 o
   9   5   4        0.67        0.00      1.08 o
  10   5   4        0.11       -0.85      1.34 o
  11   5   4        1.33        3.28      1.65 o
 -10   6   4        7.77        7.49      2.26 o
  -9   6   4       17.66       17.86      1.76 o
  -8   6   4       40.90       41.51      2.23 o
  -7   6   4        1.33        1.06      0.94 o
  -6   6   4       45.35       48.11      1.64 o
  -5   6   4        4.66        4.28      0.97 o
  -4   6   4       35.30       35.88      1.79 o
  -3   6   4       24.34       16.67      0.92 o
  -2   6   4       52.75       62.36      2.68 o
  -1   6   4       28.77       27.40      2.44 o
   0   6   4       97.86       98.18      2.06 o
   1   6   4       32.72       30.94      1.10 o
   2   6   4      158.59      143.05      2.93 o
   3   6   4        1.09       -0.01      0.63 o
   4   6   4      278.94      282.44      3.23 o
   5   6   4        6.14        5.53      0.89 o
   6   6   4       14.49       18.43      1.27 o
   7   6   4       22.77       26.42      1.65 o
   8   6   4        0.07        0.12      1.51 o
   9   6   4        0.13        2.15      1.67 o
  10   6   4        0.15       -1.72      1.74 o
 -10   7   4        0.00       -2.96      2.96 o
  -9   7   4        6.28        9.55      3.14 o
  -8   7   4        0.31       -0.87      1.44 o
  -7   7   4        1.71        0.65      1.34 o
  -6   7   4        0.01       -1.13      1.13 o
  -5   7   4        8.31        6.75      2.00 o
  -4   7   4       21.60       19.71      1.60 o
  -3   7   4        5.81        0.70      1.48 o
  -2   7   4       12.34        9.59      4.01 o
  -1   7   4        0.02       -1.34      1.34 o
   0   7   4      233.06      218.08      4.54 o
   1   7   4       35.71       35.11      1.10 o
   2   7   4       81.46       64.09      1.66 o
   3   7   4        4.31        4.97      1.09 o
   4   7   4       16.64       19.99      1.20 o
   5   7   4       69.84       59.94      1.42 o
   6   7   4       23.06       21.47      1.61 o
   7   7   4       36.98       34.36      1.96 o
   8   7   4        0.85       -0.27      1.59 o
   9   7   4       49.73       56.19      3.38 o
  10   7   4        0.73        0.58      1.99 o
  -9   8   4        0.83       -3.14      3.14 o
  -8   8   4        0.09       -1.61      1.61 o
  -7   8   4       27.70       30.74      2.24 o
  -6   8   4        0.05       -1.33      1.33 o
  -5   8   4       17.38       18.71      1.60 o
  -4   8   4        9.21        7.14      1.84 o
  -3   8   4      122.28      116.57      4.88 o
  -2   8   4       78.03       72.73      3.43 o
  -1   8   4      188.63      169.09      5.02 o
   0   8   4       61.05       59.57      3.02 o
   1   8   4      388.60      391.21      7.09 o
   2   8   4        2.97        0.35      1.73 o
   3   8   4        4.18        4.93      1.26 o
   4   8   4        4.76        2.90      1.33 o
   5   8   4        0.01       -0.49      1.27 o
   6   8   4       14.13       19.56      2.47 o
   7   8   4        6.16        6.98      3.49 o
   8   8   4        1.30       -3.14      3.14 o
  -7   9   4        1.65        0.01      1.63 o
  -6   9   4        4.17        0.00      4.88 o
  -5   9   4        0.58       -1.35      5.23 o
  -4   9   4       18.18       23.23      2.71 o
  -3   9   4        3.12       -1.74      2.79 o
  -2   9   4       83.25       86.50      5.93 o
  -1   9   4        0.74        0.00      2.79 o
   0   9   4       20.84       23.02      3.49 o
   1   9   4        1.45       -2.44      2.44 o
   2   9   4        0.53        1.40      1.73 o
   3   9   4       35.58       36.29      3.08 o
   4   9   4        0.23       -1.26      1.26 o
   5   9   4        3.08        2.29      1.59 o
   6   9   4        0.68       -1.44      1.84 o
   7   9   4        7.37       12.91      3.84 o
  -5  10   4        0.00       -2.09      3.14 o
  -4  10   4        5.37        6.28      3.84 o
  -3  10   4       25.12       24.77      4.53 o
  -2  10   4        5.94        5.58      3.49 o
  -1  10   4       17.54       14.30      3.49 o
   0  10   4        4.27        1.05      3.14 o
   1  10   4        0.01       -1.40      2.79 o
   2  10   4        0.01        3.49      3.14 o
   3  10   4        3.16        3.14      3.14 o
   4  10   4        3.60        0.70      3.14 o
  -1  11   4        0.68       -3.14      3.14 o
   0  11   4        1.75        1.05      3.49 o
   1  11   4        2.28        2.79      3.49 o
 -12   1   5        0.39       -1.19      1.52 o
 -11   1   5        1.10        1.57      1.40 o
 -10   1   5        8.16        6.77      1.43 o
  -9   1   5        3.70        1.99      1.26 o
  -8   1   5        0.23       -0.13      0.82 o
  -7   1   5       11.38       13.85      0.86 o
  -6   1   5        2.62        6.65      0.66 o
  -5   1   5     1430.04     1343.26     10.66 o
  -4   1   5     1100.41     1100.83      8.24 o
  -3   1   5      944.81      940.54      7.46 o
  -2   1   5       23.71        3.34      0.28 o
  -1   1   5      383.63      565.21      4.57 o
   0   1   5      216.48      237.49      2.42 o
   1   1   5      100.65      198.54      4.03 o
   2   1   5        5.29       41.50      1.60 o
   3   1   5        4.12        2.52      0.39 o
   4   1   5        2.80        1.50      0.45 o
   5   1   5      139.83      146.84      2.62 o
   6   1   5       97.33      107.72      2.39 o
   7   1   5        0.61        0.52      0.87 o
   8   1   5       59.40       63.66      2.27 o
   9   1   5        5.45        8.73      1.34 o
  10   1   5        4.24        1.37      1.71 o
  11   1   5       14.99       20.03      1.92 o
  12   1   5        1.07       -1.20      2.72 o
 -12   2   5        0.02       -1.10      1.61 o
 -11   2   5        1.84        2.35      1.57 o
 -10   2   5        0.01       -1.17      1.17 o
  -9   2   5       11.41       11.41      1.47 o
  -8   2   5        4.72        2.62      0.92 o
  -7   2   5      507.84      533.74      5.81 o
  -6   2   5       13.77       10.78      0.69 o
  -5   2   5     1943.97     1943.99     16.13 o
  -4   2   5      764.50      794.50      6.12 o
  -3   2   5      285.79      262.45      2.18 o
  -2   2   5      404.04      287.65      2.40 o
  -1   2   5      871.73     1124.64      7.84 o
   0   2   5     1354.82     1338.67     10.43 o
   1   2   5       34.89       48.83      1.12 o
   2   2   5       77.97       93.57      1.59 o
   3   2   5       35.85       58.18      1.09 o
   4   2   5      119.69      177.76      2.26 o
   5   2   5      233.48      240.82      3.14 o
   6   2   5      200.00      195.22      3.40 o
   7   2   5       31.50       36.50      1.70 o
   8   2   5        0.00        0.73      0.99 o
   9   2   5       32.38       34.67      1.96 o
  10   2   5       33.90       33.02      2.04 o
  11   2   5       19.59       24.48      2.16 o
  12   2   5        9.76       10.75      1.95 o
 -12   3   5        1.67       -0.25      1.92 o
 -11   3   5        2.45        2.99      1.87 o
 -10   3   5        0.05       -1.43      1.43 o
  -9   3   5        0.20       -0.90      1.15 o
  -8   3   5        0.13       -0.19      0.84 o
  -7   3   5        3.49        1.54      0.75 o
  -6   3   5        2.22        3.54      0.64 o
  -5   3   5       69.37       79.31      1.28 o
  -4   3   5      133.41      129.72      1.60 o
  -3   3   5      304.17      420.50      3.25 o
  -2   3   5      484.67      560.43      4.90 o
  -1   3   5     3899.00     4088.70     28.79 o
   0   3   5      192.09      225.53      2.69 o
   1   3   5      211.85      358.47      3.61 o
   2   3   5     1120.20     1033.66     10.43 o
   3   3   5      927.23     1032.17     10.50 o
   4   3   5       36.72       37.42      1.05 o
   5   3   5        7.36        9.77      0.73 o
   6   3   5      159.34      164.25      2.77 o
   7   3   5       54.48       54.70      1.84 o
   8   3   5        0.68        1.74      1.21 o
   9   3   5        9.56       13.74      2.27 o
  10   3   5        7.82        5.16      1.47 o
  11   3   5        2.15        0.88      1.47 o
  12   3   5        1.17        0.82      1.94 o
 -12   4   5        0.16       -3.14      3.14 o
 -11   4   5       37.75       48.40      3.01 o
 -10   4   5        0.04       -1.08      1.72 o
  -9   4   5       24.29       27.05      2.20 o
  -8   4   5        5.11        3.29      1.08 o
  -7   4   5        3.73        3.93      0.99 o
  -6   4   5        1.24        0.98      0.63 o
  -5   4   5      113.97      109.03      1.82 o
  -4   4   5        9.15       13.10      0.59 o
  -3   4   5       29.06       34.42      0.80 o
  -2   4   5      168.62      171.41      1.85 o
  -1   4   5        0.45        4.45      0.81 o
   0   4   5      404.15      423.66      6.22 o
   1   4   5       97.15       87.93      1.92 o
   2   4   5      650.45      752.29      7.14 o
   3   4   5       46.49       49.26      1.03 o
   4   4   5       62.52       67.41      1.40 o
   5   4   5       27.12       22.99      0.91 o
   6   4   5       54.11       60.24      1.68 o
   7   4   5      282.84      284.38      4.21 o
   8   4   5       53.00       48.10      1.90 o
   9   4   5       21.47       23.25      1.59 o
  10   4   5        0.76        0.70      1.40 o
  11   4   5       23.96       26.46      2.13 o
 -11   5   5        0.00       -1.06      1.83 o
 -10   5   5        1.44        2.09      1.72 o
  -9   5   5        4.41        4.86      1.67 o
  -8   5   5       23.97       22.33      1.91 o
  -7   5   5        1.04        2.51      1.02 o
  -6   5   5       78.73       75.62      2.17 o
  -5   5   5       40.49       40.17      1.64 o
  -4   5   5        2.11        2.06      0.73 o
  -3   5   5      109.89      101.32      1.74 o
  -2   5   5      226.79      223.16      3.20 o
  -1   5   5      169.11      203.94      2.56 o
   0   5   5       83.72       94.49      1.81 o
   1   5   5       15.19       18.38      0.95 o
   2   5   5        5.84        2.56      0.59 o
   3   5   5        6.12        5.35      0.53 o
   4   5   5        7.06        6.64      0.65 o
   5   5   5       84.73       78.68      1.72 o
   6   5   5      123.97      130.80      2.13 o
   7   5   5       28.06       31.85      1.55 o
   8   5   5        1.29        0.31      1.08 o
   9   5   5       29.44       25.58      1.91 o
  10   5   5        9.30       12.31      2.11 o
  11   5   5        8.81       12.96      2.28 o
 -10   6   5        3.21        3.43      2.26 o
  -9   6   5       15.08       17.20      2.51 o
  -8   6   5        0.05        1.41      1.15 o
  -7   6   5        0.99       -0.09      1.06 o
  -6   6   5        7.73        8.59      1.15 o
  -5   6   5        0.88        0.31      1.13 o
  -4   6   5        5.58        4.79      1.13 o
  -3   6   5      208.02      202.66      3.73 o
  -2   6   5      457.64      412.23      8.51 o
  -1   6   5      222.79      245.74      5.66 o
   0   6   5       43.36       43.64      1.46 o
   1   6   5       46.01       52.32      1.83 o
   2   6   5       76.35       79.86      1.92 o
   3   6   5       49.10       48.11      1.17 o
   4   6   5       53.31       48.95      1.35 o
   5   6   5      330.79      332.98      4.18 o
   6   6   5       94.47      103.53      2.40 o
   7   6   5       96.29       96.17      2.78 o
   8   6   5       60.41       62.08      2.48 o
   9   6   5        3.66        5.31      1.47 o
  10   6   5        1.87        1.38      1.94 o
 -10   7   5        0.01       -3.14      3.14 o
  -9   7   5       15.81       19.95      3.84 o
  -8   7   5        0.62       -1.47      1.47 o
  -7   7   5       27.22       30.57      2.93 o
  -6   7   5        0.07       -1.21      1.21 o
  -5   7   5       18.28       16.64      1.52 o
  -4   7   5        1.25       -0.70      0.85 o
  -3   7   5       39.99       37.32      2.47 o
  -2   7   5        6.10        1.49      2.79 o
  -1   7   5      177.34      166.73      4.77 o
   0   7   5      154.74      155.04      4.42 o
   1   7   5      113.76       94.38      2.44 o
   2   7   5      392.70      388.19      5.62 o
   3   7   5        0.03       -0.78      0.78 o
   4   7   5       72.28       76.99      2.05 o
   5   7   5       15.90       16.00      0.97 o
   6   7   5       13.70       15.36      1.20 o
   7   7   5        1.35       -1.12      1.47 o
   8   7   5        0.10        0.94      1.70 o
   9   7   5        0.38       -0.97      1.79 o
  -8   8   5        0.02       -1.59      1.59 o
  -7   8   5        0.33        1.99      1.59 o
  -6   8   5        0.01       -1.31      1.31 o
  -5   8   5        0.02       -1.31      1.59 o
  -4   8   5        1.32        0.00      3.66 o
  -3   8   5        0.05       -1.59      1.59 o
  -2   8   5       14.48       15.82      2.09 o
  -1   8   5        0.21        2.04      1.59 o
   0   8   5      144.32      132.56      6.63 o
   1   8   5        0.71        2.44      1.48 o
   2   8   5        1.98        5.41      1.17 o
   3   8   5       52.41       51.80      2.31 o
   4   8   5       60.43       58.14      2.46 o
   5   8   5        0.00       -0.55      1.33 o
   6   8   5       10.78       10.46      3.14 o
   7   8   5        3.01        7.32      3.14 o
   8   8   5        1.20       -3.49      3.49 o
  -7   9   5       10.51        9.70      1.80 o
  -6   9   5        0.34       -2.07      4.01 o
  -5   9   5        2.81        3.36      2.09 o
  -4   9   5        0.01       -2.96      2.96 o
  -3   9   5        0.09       -1.37      2.27 o
  -2   9   5        0.50        0.35      2.79 o
  -1   9   5       10.89       10.81      3.14 o
   0   9   5        0.00        0.00      2.44 o
   1   9   5        0.12        2.09      2.79 o
   2   9   5        0.69       -1.40      2.44 o
   3   9   5       13.68       20.93      1.79 o
   4   9   5        7.20        7.81      3.49 o
   5   9   5        2.75        1.26      1.84 o
   6   9   5        0.61       -2.79      2.79 o
   7   9   5        4.19        5.93      3.49 o
  -5  10   5        0.50        6.63      3.84 o
  -4  10   5        0.47       -0.35      3.14 o
  -3  10   5        4.98        2.09      3.49 o
  -2  10   5        1.34       -0.70      3.14 o
  -1  10   5        0.26        3.14      3.14 o
   0  10   5        2.88        5.58      3.49 o
   1  10   5        1.27        4.88      3.14 o
   2  10   5        0.03        1.40      3.14 o
   3  10   5       27.41       27.56      4.19 o
   4  10   5        0.22       -2.44      2.44 o
   5  10   5        0.38       -1.40      1.74 o
   0  11   5        0.04       -3.14      3.14 o
 -12   0   6        0.18       -1.74      2.22 o
 -11   0   6        0.42        0.51      3.14 o
 -10   0   6       12.62        9.08      2.22 o
  -9   0   6       49.83       41.57      4.19 o
  -8   0   6      239.91      217.08      5.95 o
  -7   0   6      147.24      148.42      2.97 o
  -6   0   6      350.28      345.96      7.06 o
  -5   0   6        3.24        7.20      0.92 o
  -4   0   6     1520.01     1469.67     16.30 o
  -3   0   6       72.70       94.99      1.52 o
  -2   0   6     1105.53     1145.50     11.32 o
  -1   0   6     1366.08     1166.99     12.86 o
   0   0   6      484.44      225.19      4.19 o
   1   0   6      159.44       53.72      2.44 o
   2   0   6      210.20      259.16      7.32 o
   3   0   6      836.63      737.48     17.79 o
   4   0   6      690.29      596.12     13.32 o
   5   0   6       89.97      109.36      3.21 o
   6   0   6      270.34      240.13      5.55 o
   7   0   6       81.22       86.29      3.32 o
   8   0   6        4.02        3.17      1.59 o
   9   0   6        5.29       10.82      1.97 o
  10   0   6        7.92        3.82      4.36 o
  11   0   6       48.80       48.36      3.45 o
  12   0   6        9.86       16.05      2.96 o
 -12   1   6        1.38        1.18      1.65 o
 -11   1   6        2.26        1.63      1.52 o
 -10   1   6        2.25        1.53      1.30 o
  -9   1   6       25.87       31.57      2.67 o
  -8   1   6      337.40      326.31      4.83 o
  -7   1   6       32.34       35.41      1.20 o
  -6   1   6       11.71        9.52      0.67 o
  -5   1   6     1056.11      979.55      8.04 o
  -4   1   6     3299.19     3316.61     23.71 o
  -3   1   6        0.96        3.18      0.37 o
  -2   1   6      406.86      447.31      3.21 o
  -1   1   6     1560.22     1495.14     11.54 o
   0   1   6     1153.08     1130.13     11.26 o
   1   1   6     4371.20     4361.06     51.65 o
   2   1   6      271.98      239.73      3.22 o
   3   1   6      669.03      752.30      7.09 o
   4   1   6      889.85      871.51      9.43 o
   5   1   6        9.22       10.48      1.11 o
   6   1   6      106.65      105.67      2.39 o
   7   1   6       15.75       15.38      1.20 o
   8   1   6       59.01       53.83      2.08 o
   9   1   6      105.89      101.15      2.87 o
  10   1   6       90.90       95.05      3.78 o
  11   1   6       23.80       24.76      2.04 o
  12   1   6       20.00       20.85      2.08 o
 -12   2   6        1.75       -1.19      1.65 o
 -11   2   6        7.03        3.79      1.52 o
 -10   2   6        2.68        0.28      1.34 o
  -9   2   6       27.48       34.08      1.96 o
  -8   2   6       18.53       26.94      2.01 o
  -7   2   6        2.67        5.18      0.86 o
  -6   2   6       18.18       22.98      0.83 o
  -5   2   6      358.04      380.04      4.12 o
  -4   2   6      170.19      150.37      1.78 o
  -3   2   6        9.33       12.68      0.84 o
  -2   2   6       69.92       45.07      0.65 o
  -1   2   6     2103.43     1937.41     14.80 o
   0   2   6       23.21       11.83      0.54 o
   1   2   6       16.73       44.56      1.91 o
   2   2   6     2678.30     2995.48     32.23 o
   3   2   6        1.96        4.50      0.54 o
   4   2   6     1178.71     1305.93     13.67 o
   5   2   6      293.91      354.95      3.91 o
   6   2   6       82.58       74.23      2.04 o
   7   2   6        0.00       -0.95      0.95 o
   8   2   6        0.18       -0.61      1.05 o
   9   2   6        0.25       -0.61      1.22 o
  10   2   6       10.02        8.16      1.57 o
  11   2   6        3.04        1.10      1.55 o
  12   2   6       14.51       18.66      2.09 o
 -12   3   6        0.18       -4.01      4.01 o
 -11   3   6        0.24       -1.46      2.24 o
 -10   3   6        4.40        2.53      1.40 o
  -9   3   6        1.16        1.70      1.26 o
  -8   3   6      168.03      189.38      2.97 o
  -7   3   6      251.05      242.86      3.73 o
  -6   3   6      102.31       81.28      1.52 o
  -5   3   6       11.80       10.68      0.63 o
  -4   3   6       77.39       58.99      1.20 o
  -3   3   6       20.33       38.06      0.81 o
  -2   3   6       12.09       11.04      0.70 o
  -1   3   6      362.51      443.36      3.70 o
   0   3   6     2482.60     2467.81     20.23 o
   1   3   6       38.95       88.18      1.26 o
   2   3   6      168.96      224.29      3.56 o
   3   3   6       88.82       56.75      1.61 o
   4   3   6       29.41       41.35      1.09 o
   5   3   6       18.35       27.08      1.11 o
   6   3   6       52.25       49.63      1.62 o
   7   3   6      211.94      199.04      3.34 o
   8   3   6      131.29      120.54      2.71 o
   9   3   6        5.98        7.99      1.43 o
  10   3   6        2.09        1.40      1.34 o
  11   3   6        0.82       -1.27      1.43 o
  12   3   6        2.42        4.07      2.01 o
 -11   4   6       35.02       40.52      2.88 o
 -10   4   6        0.62        0.78      1.63 o
  -9   4   6       25.08       30.96      2.33 o
  -8   4   6        0.38       -0.84      0.84 o
  -7   4   6        2.00        0.87      0.90 o
  -6   4   6       22.51       26.57      1.10 o
  -5   4   6        5.50        9.60      0.61 o
  -4   4   6      106.65       95.39      1.31 o
  -3   4   6      168.65      138.33      1.75 o
  -2   4   6      743.89      882.54      7.51 o
  -1   4   6      402.43      479.79      5.14 o
   0   4   6     1907.33     2051.12     22.47 o
   1   4   6       74.71       86.98      1.52 o
   2   4   6      218.32      236.46      2.72 o
   3   4   6       75.45       65.65      1.37 o
   4   4   6        0.11       -0.48      0.48 o
   5   4   6       85.21       81.57      1.70 o
   6   4   6       53.00       45.92      1.65 o
   7   4   6       26.59       29.33      1.52 o
   8   4   6       97.00       93.22      2.40 o
   9   4   6        2.15       -0.21      1.15 o
  10   4   6        0.00       -0.65      1.41 o
  11   4   6        5.59        6.81      3.07 o
 -11   5   6       12.31        9.57      2.24 o
 -10   5   6        4.43        3.44      1.72 o
  -9   5   6        5.57        2.85      1.59 o
  -8   5   6        0.25        0.01      1.15 o
  -7   5   6       17.54       13.04      1.29 o
  -6   5   6        0.95        0.09      0.93 o
  -5   5   6       45.15       50.07      1.75 o
  -4   5   6       38.57       34.33      1.51 o
  -3   5   6        7.26        3.60      0.57 o
  -2   5   6       16.79       20.94      1.11 o
  -1   5   6      108.28      125.94      2.09 o
   0   5   6       95.49      112.73      2.60 o
   1   5   6       59.07       64.38      1.35 o
   2   5   6       84.84       79.39      1.75 o
   3   5   6        8.97        8.74      0.71 o
   4   5   6        0.13       -0.31      0.58 o
   5   5   6        1.67        0.36      0.63 o
   6   5   6        0.14       -0.88      0.88 o
   7   5   6        2.52        2.66      1.17 o
   8   5   6        1.25        0.93      1.17 o
   9   5   6        0.01       -1.20      1.20 o
  10   5   6       19.47       19.97      2.37 o
  11   5   6        4.18        4.75      1.92 o
 -10   6   6        0.18       -1.01      2.00 o
  -9   6   6        0.02       -0.14      1.74 o
  -8   6   6       30.70       27.82      3.84 o
  -7   6   6        2.56        2.96      1.61 o
  -6   6   6       40.97       35.87      2.04 o
  -5   6   6        7.64        3.95      1.17 o
  -4   6   6        0.70        2.79      1.02 o
  -3   6   6       17.32       23.29      2.09 o
  -2   6   6       28.95       15.35      1.73 o
  -1   6   6       52.78       42.31      1.61 o
   0   6   6       45.43       49.81      3.44 o
   1   6   6        0.31       -1.10      1.10 o
   2   6   6      100.41       90.16      1.89 o
   3   6   6       60.90       67.25      1.49 o
   4   6   6       13.36       10.96      0.89 o
   5   6   6       86.12       81.27      2.13 o
   6   6   6       21.45       22.55      1.85 o
   7   6   6       42.38       41.79      2.03 o
   8   6   6        3.38        3.91      1.38 o
   9   6   6        8.04        5.99      1.59 o
  10   6   6        5.35       10.59      2.07 o
  -9   7   6        1.54        1.47      2.33 o
  -8   7   6        0.00       -1.53      1.53 o
  -7   7   6        0.02       -1.33      1.33 o
  -6   7   6        6.81        3.62      1.38 o
  -5   7   6        4.48        2.69      1.59 o
  -4   7   6        0.37       -1.34      1.34 o
  -3   7   6        0.92       -0.70      1.74 o
  -2   7   6      231.97      238.86      6.04 o
  -1   7   6      424.70      424.37      8.87 o
   0   7   6      127.96      136.27      4.31 o
   1   7   6       11.46       10.93      1.75 o
   2   7   6      155.50      154.62      3.58 o
   3   7   6        4.14        2.74      0.92 o
   4   7   6       34.29       42.04      1.87 o
   5   7   6        7.38        9.46      1.30 o
   6   7   6        0.03       -1.27      1.27 o
   7   7   6       94.64      113.54      3.61 o
   8   7   6        5.09        7.65      1.79 o
   9   7   6       52.96       63.91      3.35 o
  -8   8   6        0.74       -1.67      1.67 o
  -7   8   6        3.39        0.49      1.69 o
  -6   8   6        1.39        1.75      2.05 o
  -5   8   6        1.42        1.21      2.79 o
  -4   8   6        0.03       -1.23      2.44 o
  -3   8   6       95.24       85.89      3.82 o
  -2   8   6       36.90       37.19      2.71 o
  -1   8   6      133.15      123.21      4.42 o
   0   8   6       19.17       24.35      2.43 o
   1   8   6       49.08       42.78      3.66 o
   2   8   6        0.62       -0.57      1.10 o
   3   8   6        0.43       -1.10      1.10 o
   4   8   6        1.79        2.09      1.73 o
   5   8   6        0.76        1.40      1.73 o
   6   8   6        3.62        1.40      2.79 o
   7   8   6        7.02        5.58      3.49 o
   8   8   6        0.00        7.32      3.84 o
  -7   9   6        3.49        3.19      1.52 o
  -6   9   6       39.56       39.87      3.45 o
  -5   9   6       23.14       16.72      2.58 o
  -4   9   6        2.88       -1.92      1.92 o
  -3   9   6       65.45       64.95      3.68 o
  -2   9   6        0.08       -1.19      2.09 o
  -1   9   6       78.89       76.00      4.01 o
   0   9   6       11.00       12.91      3.14 o
   1   9   6        0.37        0.00      2.44 o
   2   9   6        0.33       -1.05      2.44 o
   3   9   6        2.34        1.64      1.48 o
   4   9   6        2.97        2.26      1.84 o
   5   9   6        3.13        1.40      2.09 o
   6   9   6        4.24        7.67      3.14 o
   7   9   6       25.45       33.14      4.53 o
  -5  10   6        7.19        8.37      3.84 o
  -4  10   6        4.48        3.14      3.14 o
  -3  10   6        5.84       12.91      3.84 o
  -2  10   6        6.54        4.19      3.49 o
  -1  10   6        3.48        3.84      3.49 o
   0  10   6       13.40       10.12      3.49 o
   1  10   6        0.86       -2.44      2.44 o
   2  10   6        2.34        2.44      2.79 o
   3  10   6        2.74        1.40      3.14 o
   4  10   6        1.18        0.35      3.14 o
   5  10   6        5.60       10.12      2.06 o
 -12   1   7        1.00       -1.61      1.61 o
 -11   1   7        0.07       -1.38      1.38 o
 -10   1   7        6.74        4.24      2.11 o
  -9   1   7       34.17       32.36      1.71 o
  -8   1   7        5.10        9.68      0.96 o
  -7   1   7       22.34       34.37      1.20 o
  -6   1   7       97.39       99.02      1.58 o
  -5   1   7      492.18      519.86      4.68 o
  -4   1   7     1263.12     1154.68      8.70 o
  -3   1   7        0.90        6.26      0.57 o
  -2   1   7       59.23       84.09      0.98 o
  -1   1   7      630.00      540.47      4.48 o
   0   1   7       11.70       12.08      0.62 o
   1   1   7      234.81      311.57      4.01 o
   2   1   7       92.90       70.20      1.74 o
   3   1   7      444.20      555.40      7.28 o
   4   1   7       10.90       10.32      0.89 o
   5   1   7       34.69       33.73      0.97 o
   6   1   7        0.19        0.00      0.82 o
   7   1   7        5.25        6.56      1.16 o
   8   1   7        0.00        0.52      1.05 o
   9   1   7        0.25        0.96      1.22 o
  10   1   7        0.73       -0.02      1.30 o
  11   1   7        5.83        6.48      2.22 o
  12   1   7        7.77        8.41      1.95 o
 -12   2   7        0.70       -0.23      1.83 o
 -11   2   7        0.01       -1.38      1.38 o
 -10   2   7        0.02       -1.26      1.26 o
  -9   2   7       18.89       20.18      1.48 o
  -8   2   7        5.38        7.35      0.87 o
  -7   2   7      452.40      435.49      4.62 o
  -6   2   7       89.02       89.85      1.53 o
  -5   2   7      215.21      245.19      3.41 o
  -4   2   7       66.15       85.17      1.46 o
  -3   2   7      315.58      346.12      2.83 o
  -2   2   7      167.81      133.96      1.40 o
  -1   2   7      159.48       86.17      1.08 o
   0   2   7      879.96      738.70      6.43 o
   1   2   7      457.89      477.42      5.88 o
   2   2   7        2.58        3.60      0.52 o
   3   2   7      122.77      125.55      2.44 o
   4   2   7      220.32      199.82      2.51 o
   5   2   7       70.15       52.18      1.20 o
   6   2   7       37.97       35.52      1.43 o
   7   2   7       67.46       65.61      2.17 o
   8   2   7       98.15       90.56      2.86 o
   9   2   7        0.00       -0.31      1.12 o
  10   2   7       18.41       14.53      1.74 o
  11   2   7        0.00        0.98      1.52 o
  12   2   7        8.46       11.32      2.34 o
 -12   3   7        1.17       -0.42      2.58 o
 -11   3   7        3.87        1.31      1.87 o
 -10   3   7        0.04       -1.51      1.51 o
  -9   3   7        2.03       -0.01      1.08 o
  -8   3   7       78.38       73.09      1.95 o
  -7   3   7      162.10      146.93      2.24 o
  -6   3   7        2.07        3.19      0.65 o
  -5   3   7      166.63      153.41      1.91 o
  -4   3   7      290.09      268.66      2.68 o
  -3   3   7      265.61      222.30      2.19 o
  -2   3   7      658.45      606.38      5.39 o
  -1   3   7       55.39       35.86      0.82 o
   0   3   7      209.31      180.49      2.37 o
   1   3   7     3047.36     3065.25     26.96 o
   2   3   7       37.27       11.09      0.83 o
   3   3   7       43.17       35.47      1.20 o
   4   3   7      652.34      657.07      7.02 o
   5   3   7      145.92      137.45      2.12 o
   6   3   7      399.03      380.92      6.66 o
   7   3   7        0.22       -0.49      0.94 o
   8   3   7      251.99      261.82      4.48 o
   9   3   7       85.61       80.13      3.20 o
  10   3   7        7.98       10.72      1.70 o
  11   3   7        2.20        0.80      1.55 o
  12   3   7        0.07       -0.87      2.22 o
 -11   4   7        5.89        4.40      2.04 o
 -10   4   7       12.94       14.51      2.12 o
  -9   4   7       13.27       11.20      1.34 o
  -8   4   7        0.15       -0.94      0.94 o
  -7   4   7        1.99        2.74      0.96 o
  -6   4   7       62.22       64.00      1.66 o
  -5   4   7        6.50        6.94      0.62 o
  -4   4   7      243.42      249.21      2.64 o
  -3   4   7        3.71        4.71      0.49 o
  -2   4   7       38.34       50.43      0.90 o
  -1   4   7       53.04       48.35      1.05 o
   0   4   7      586.30      614.34      7.43 o
   1   4   7        0.07       -0.26      0.45 o
   2   4   7        9.22        6.79      0.62 o
   3   4   7       18.23       15.60      0.80 o
   4   4   7        1.00        0.01      0.48 o
   5   4   7      585.69      559.11      5.90 o
   6   4   7       14.88       14.58      1.21 o
   7   4   7       33.89       38.74      1.65 o
   8   4   7        0.80       -1.02      1.02 o
   9   4   7        2.16        0.50      1.12 o
  10   4   7        1.36        2.13      1.43 o
  11   4   7       16.73       21.18      2.32 o
 -11   5   7        0.24       -1.79      1.79 o
 -10   5   7        6.74        5.96      1.92 o
  -9   5   7        0.29       -1.17      1.17 o
  -8   5   7       18.09       18.18      1.53 o
  -7   5   7        0.19       -0.42      0.93 o
  -6   5   7       52.84       48.15      2.02 o
  -5   5   7       16.67       17.13      1.82 o
  -4   5   7      128.74      126.57      5.58 o
  -3   5   7      242.98      252.70      2.65 o
  -2   5   7      454.12      472.41      5.22 o
  -1   5   7       10.72       11.24      0.77 o
   0   5   7      179.88      176.32      3.47 o
   1   5   7      225.31      225.04      2.95 o
   2   5   7       32.66       27.89      1.07 o
   3   5   7        0.06        0.38      0.65 o
   4   5   7       58.69       64.32      1.73 o
   5   5   7      138.55      111.89      4.77 o
   6   5   7        4.05        3.09      1.12 o
   7   5   7       20.89       16.43      1.52 o
   8   5   7       32.90       31.23      2.11 o
   9   5   7       27.59       31.49      2.09 o
  10   5   7       35.31       40.42      2.43 o
  11   5   7        0.46        0.00      2.22 o
 -10   6   7        0.00        1.81      3.31 o
  -9   6   7        1.75        2.20      1.95 o
  -8   6   7        4.12        3.84      1.51 o
  -7   6   7       21.50       17.10      3.29 o
  -6   6   7        0.30       -0.26      1.17 o
  -5   6   7       81.31       93.91      2.82 o
  -4   6   7      388.37      363.87      6.00 o
  -3   6   7       48.75       43.98      2.96 o
  -2   6   7       13.25        9.21      0.87 o
  -1   6   7      498.86      459.49      7.03 o
   0   6   7       42.69       43.24      1.79 o
   1   6   7      172.20      160.97      3.47 o
   2   6   7       41.69       37.64      1.20 o
   3   6   7       50.18       47.90      1.47 o
   4   6   7       18.05       23.11      1.06 o
   5   6   7       18.28       18.91      1.22 o
   6   6   7       82.18       91.03      2.67 o
   7   6   7        0.02       -1.31      1.31 o
   8   6   7       12.54       13.78      1.64 o
   9   6   7       34.92       38.15      2.22 o
  10   6   7       10.91       10.42      1.83 o
  -9   7   7        8.72       13.12      2.76 o
  -8   7   7        0.75       -0.84      2.02 o
  -7   7   7        1.56       -1.14      1.42 o
  -6   7   7       21.28       16.45      1.69 o
  -5   7   7        4.09        0.61      1.17 o
  -4   7   7       12.55       14.81      2.09 o
  -3   7   7        1.26        3.66      2.62 o
  -2   7   7       73.29       66.23      3.32 o
  -1   7   7      176.04      165.11      4.80 o
   0   7   7        7.24       10.00      1.17 o
   1   7   7       29.54       34.52      1.98 o
   2   7   7      350.88      340.71      6.02 o
   3   7   7       52.32       53.48      1.77 o
   4   7   7       45.44       44.96      1.50 o
   5   7   7       10.59        7.64      1.30 o
   6   7   7        5.40        6.86      1.61 o
   7   7   7        2.98        2.03      1.59 o
   8   7   7       32.37       43.59      3.43 o
   9   7   7        0.12        3.05      2.62 o
  -8   8   7        0.42       -0.77      1.72 o
  -7   8   7        0.01       -1.22      1.85 o
  -6   8   7       10.70       13.33      1.56 o
  -5   8   7        5.38        4.71      1.97 o
  -4   8   7        0.17       -0.97      1.59 o
  -3   8   7       41.67       46.72      3.49 o
  -2   8   7      111.38      113.41      4.31 o
  -1   8   7       99.92      107.27      4.06 o
   0   8   7       45.61       47.60      2.83 o
   1   8   7       10.09        6.76      1.23 o
   2   8   7       25.05       27.25      1.69 o
   3   8   7       45.36       45.42      2.24 o
   4   8   7        3.83        3.60      1.41 o
   5   8   7        0.96        0.07      1.84 o
   6   8   7        1.18        2.79      2.79 o
   7   8   7       13.11       11.51      4.19 o
   8   8   7        0.18       -3.14      3.14 o
  -7   9   7        2.81        4.88      2.58 o
  -6   9   7        0.66       -2.09      2.09 o
  -5   9   7        0.30       -1.37      1.84 o
  -4   9   7        2.33        0.45      2.09 o
  -3   9   7        9.42        8.64      3.66 o
  -2   9   7        0.00       -0.74      1.84 o
  -1   9   7       12.86       10.68      2.18 o
   0   9   7       15.93       13.39      2.27 o
   1   9   7       27.33       30.69      4.19 o
   2   9   7       40.27       40.81      4.53 o
   3   9   7        4.01       -0.27      1.48 o
   4   9   7        6.13        7.04      2.09 o
   5   9   7        0.15       -1.84      1.84 o
   6   9   7        1.28        3.14      3.14 o
  -4  10   7        1.48       -3.14      3.14 o
  -3  10   7        0.34        0.35      3.49 o
  -2  10   7       11.17       13.60      3.84 o
  -1  10   7        9.95       13.25      3.49 o
   0  10   7        0.03       -0.70      3.14 o
   1  10   7        8.58        8.72      3.49 o
   2  10   7        0.78       -1.05      3.14 o
   3  10   7        5.34        4.53      3.49 o
   4  10   7       18.90       25.56      3.14 o
 -12   0   8       28.46       25.70      3.21 o
 -11   0   8        3.37        0.35      2.22 o
 -10   0   8       34.72       37.41      3.84 o
  -9   0   8        4.68        2.14      1.56 o
  -8   0   8      139.68      151.34      3.12 o
  -7   0   8      296.24      307.14      5.57 o
  -6   0   8       12.81       12.82      2.03 o
  -5   0   8      110.06      122.51      2.48 o
  -4   0   8      338.69      305.18      4.27 o
  -3   0   8     1636.69     1726.07     16.90 o
  -2   0   8     1146.17     1214.51     16.71 o
  -1   0   8      101.66       86.45      1.90 o
   0   0   8      994.51      820.43     13.31 o
   1   0   8     4137.80     3814.76     57.90 o
   2   0   8     1248.34     1418.58     48.66 o
   3   0   8      101.29      172.00      3.92 o
   4   0   8      900.81      865.45     11.73 o
   5   0   8       35.24       21.23      0.89 o
   6   0   8        2.71        6.89      1.48 o
   7   0   8      252.24      277.31      6.53 o
   8   0   8       13.92        8.02      1.97 o
   9   0   8      375.27      365.20     12.56 o
  10   0   8        8.98        7.37      2.44 o
  11   0   8        3.63        1.22      2.22 o
  12   0   8        0.02       -2.09      2.09 o
 -12   1   8        2.12       -0.43      1.70 o
 -11   1   8        0.57       -1.38      1.38 o
 -10   1   8        2.53        1.47      1.43 o
  -9   1   8      106.52       94.24      2.80 o
  -8   1   8       52.37       50.94      1.53 o
  -7   1   8       35.01       36.07      1.27 o
  -6   1   8       17.53       26.80      1.03 o
  -5   1   8        4.35        9.45      0.66 o
  -4   1   8      991.46     1008.63      7.75 o
  -3   1   8      343.39      381.22      3.11 o
  -2   1   8       84.21       79.72      1.04 o
  -1   1   8      104.84       61.08      0.99 o
   0   1   8      802.76      724.63      7.58 o
   1   1   8       14.99       15.47      0.64 o
   2   1   8      584.06      584.94      8.25 o
   3   1   8      502.60      529.88      5.85 o
   4   1   8      545.25      551.94      5.58 o
   5   1   8       77.12       94.84      1.90 o
   6   1   8       70.23       62.00      2.42 o
   7   1   8       13.53       17.46      1.81 o
   8   1   8      132.58      136.57      3.57 o
   9   1   8       14.72       19.64      2.16 o
  10   1   8       15.49       17.57      2.47 o
  11   1   8        7.45        5.53      1.70 o
  12   1   8       23.40       27.25      2.68 o
 -12   2   8        0.38       -2.33      2.33 o
 -11   2   8        0.99       -0.96      1.51 o
 -10   2   8       21.83       19.59      1.61 o
  -9   2   8        0.50       -0.67      1.12 o
  -8   2   8        1.81        1.35      0.82 o
  -7   2   8      750.93      678.42      6.62 o
  -6   2   8      329.69      315.44      3.53 o
  -5   2   8        1.15        4.99      0.56 o
  -4   2   8      325.34      399.93      3.51 o
  -3   2   8      821.55      789.65      6.10 o
  -2   2   8        5.67        5.19      0.39 o
  -1   2   8       17.41       30.73      0.83 o
   0   2   8      229.92      262.30      3.01 o
   1   2   8     2494.40     2860.33     31.25 o
   2   2   8       86.95      115.59      1.83 o
   3   2   8      608.82      714.36      7.60 o
   4   2   8       31.32       31.71      0.99 o
   5   2   8       16.92       18.10      0.84 o
   6   2   8      308.34      303.30      4.18 o
   7   2   8        4.62        5.57      1.17 o
   8   2   8       28.58       32.15      1.87 o
   9   2   8        1.22        2.34      1.30 o
  10   2   8        0.01       -1.30      1.30 o
  11   2   8        0.00        2.32      1.59 o
  12   2   8        4.81        2.91      2.01 o
 -11   3   8        7.13        6.71      2.28 o
 -10   3   8       26.19       17.80      2.28 o
  -9   3   8       16.75       12.40      1.55 o
  -8   3   8        1.61        1.54      0.73 o
  -7   3   8      102.29       96.98      2.50 o
  -6   3   8       26.00       28.74      1.04 o
  -5   3   8      103.81      119.03      1.85 o
  -4   3   8       11.86       19.65      0.67 o
  -3   3   8      137.63      127.73      1.69 o
  -2   3   8      561.89      588.42      4.90 o
  -1   3   8      315.98      327.82      3.07 o
   0   3   8      596.43      723.11      7.66 o
   1   3   8      262.31      322.77      3.92 o
   2   3   8      135.60      105.84      1.76 o
   3   3   8      150.73      114.25      2.19 o
   4   3   8       10.85       17.28      0.86 o
   5   3   8       87.70       80.57      1.64 o
   6   3   8       16.41       17.65      1.24 o
   7   3   8       76.92       76.04      2.18 o
   8   3   8        3.80        3.29      1.26 o
   9   3   8        0.56        1.92      1.40 o
  10   3   8       32.50       33.85      2.17 o
  11   3   8        2.92        0.69      1.52 o
 -11   4   8       12.98       15.06      2.37 o
 -10   4   8        9.39        8.00      1.94 o
  -9   4   8        0.10       -1.04      1.04 o
  -8   4   8        3.68        4.19      1.10 o
  -7   4   8        0.00       -0.46      1.10 o
  -6   4   8       30.50       34.20      1.33 o
  -5   4   8        0.32       -0.19      0.69 o
  -4   4   8       20.73       21.90      1.15 o
  -3   4   8        6.47        5.04      0.60 o
  -2   4   8       11.39       17.17      0.78 o
  -1   4   8        0.69        0.17      0.47 o
   0   4   8      504.03      467.60      5.16 o
   1   4   8      244.67      294.57      2.86 o
   2   4   8        0.19        1.29      0.43 o
   3   4   8        1.04        0.94      0.56 o
   4   4   8        4.31        6.55      0.78 o
   5   4   8      339.75      324.27      4.06 o
   6   4   8      210.93      200.30      3.33 o
   7   4   8       80.19       81.37      2.22 o
   8   4   8       59.44       62.10      2.14 o
   9   4   8        7.36        7.76      1.52 o
  10   4   8        0.29        2.17      1.43 o
  11   4   8        1.12       -0.46      1.79 o
 -11   5   8        0.02        2.09      3.14 o
 -10   5   8        0.26        2.02      1.75 o
  -9   5   8       13.68       13.64      1.51 o
  -8   5   8        9.83        9.17      1.64 o
  -7   5   8        0.18       -1.26      1.26 o
  -6   5   8        9.76        9.47      1.23 o
  -5   5   8      119.73      125.46      3.17 o
  -4   5   8       37.75       40.26      1.55 o
  -3   5   8        5.33        2.20      0.53 o
  -2   5   8       14.34       14.47      1.52 o
  -1   5   8       49.09       44.66      1.34 o
   0   5   8        8.91        9.61      0.91 o
   1   5   8        8.63        8.82      0.88 o
   2   5   8       18.39       25.29      1.07 o
   3   5   8        1.97        3.17      0.72 o
   4   5   8      204.85      192.67      3.11 o
   5   5   8       90.97       88.04      2.10 o
   6   5   8      220.50      205.93      3.92 o
   7   5   8       20.48       24.74      1.73 o
   8   5   8        4.16        4.94      1.38 o
   9   5   8        5.90        7.21      1.55 o
  10   5   8       18.70       20.18      2.97 o
 -10   6   8        4.81        4.41      2.26 o
  -9   6   8        0.24        0.96      1.45 o
  -8   6   8        1.65        1.26      1.78 o
  -7   6   8        3.91        1.37      2.27 o
  -6   6   8        0.25       -1.17      1.17 o
  -5   6   8        2.27        3.07      1.27 o
  -4   6   8       30.08       27.55      1.69 o
  -3   6   8      105.19      113.55      3.95 o
  -2   6   8       24.51       23.05      1.39 o
  -1   6   8       83.68       76.31      2.53 o
   0   6   8       71.82       72.32      2.34 o
   1   6   8       36.52       34.84      1.96 o
   2   6   8       45.95       44.51      1.44 o
   3   6   8       27.02       27.26      1.37 o
   4   6   8        1.53       -0.61      0.73 o
   5   6   8       92.15       90.41      2.21 o
   6   6   8       45.44       43.20      1.99 o
   7   6   8       38.29       40.97      2.03 o
   8   6   8        2.18        2.13      1.34 o
   9   6   8        2.24        1.17      1.42 o
  10   6   8        2.82        3.16      1.73 o
  -9   7   8        0.52       -1.61      1.66 o
  -8   7   8        0.65        0.17      1.51 o
  -7   7   8        1.44       -0.04      1.34 o
  -6   7   8        1.98        1.98      1.33 o
  -5   7   8        1.06       -0.86      1.05 o
  -4   7   8      141.89      115.54      4.31 o
  -3   7   8       95.20       84.37      3.70 o
  -2   7   8      385.25      361.11      8.26 o
  -1   7   8        3.89        4.74      1.27 o
   0   7   8      167.42      155.39      3.54 o
   1   7   8        0.87        1.33      1.13 o
   2   7   8        0.32        2.21      1.26 o
   3   7   8       55.29       51.53      1.83 o
   4   7   8       15.26       11.81      1.12 o
   5   7   8       19.97       16.79      1.52 o
   6   7   8       11.41       13.00      1.87 o
   7   7   8       28.28       34.48      2.48 o
   8   7   8        0.41       -0.29      1.90 o
   9   7   8        0.11       -2.18      2.18 o
  -8   8   8        1.83       -0.27      1.75 o
  -7   8   8        1.72        0.34      1.81 o
  -6   8   8        2.10        0.83      1.29 o
  -5   8   8        1.72        1.07      1.84 o
  -4   8   8       10.17       13.92      2.33 o
  -3   8   8        0.36       -0.75      1.59 o
  -2   8   8       12.91       12.53      2.79 o
  -1   8   8       32.10       30.99      2.58 o
   0   8   8       34.23       30.52      2.47 o
   1   8   8       11.43       13.50      1.42 o
   2   8   8       14.30       18.07      1.59 o
   3   8   8        6.44        3.43      1.17 o
   4   8   8        6.53       11.01      1.40 o
   5   8   8       46.87       55.06      2.60 o
   6   8   8        2.22        7.34      2.26 o
   7   8   8       21.97       22.32      4.53 o
   8   8   8        4.76        0.00      3.84 o
  -6   9   8        6.96        0.68      2.26 o
  -5   9   8       28.44       31.92      3.21 o
  -4   9   8        0.05       -0.17      2.27 o
  -3   9   8       22.93       24.97      2.71 o
  -2   9   8       19.98       17.50      2.47 o
  -1   9   8        2.35        1.91      2.44 o
   0   9   8        7.21        5.93      1.97 o
   1   9   8        6.33        0.55      1.67 o
   2   9   8        1.28       -1.34      1.34 o
   3   9   8        6.59        8.36      2.44 o
   4   9   8        0.00        0.35      1.73 o
   5   9   8        0.42       -0.35      1.97 o
   6   9   8        2.06        1.40      3.14 o
  -4  10   8        0.04       -1.05      3.14 o
  -3  10   8        4.80        2.44      3.14 o
  -2  10   8        0.75       -2.09      2.79 o
  -1  10   8        8.98       16.74      4.19 o
   0  10   8        4.76        5.93      3.14 o
   1  10   8        1.70        5.58      3.14 o
   2  10   8        0.02        0.35      2.79 o
   3  10   8        0.58        0.70      3.14 o
   4  10   8        5.96        6.71      2.00 o
 -12   1   9        1.80       -0.23      2.43 o
 -11   1   9        4.51        0.97      1.47 o
 -10   1   9        0.08       -0.21      1.25 o
  -9   1   9        0.13       -0.33      0.88 o
  -8   1   9       19.31       25.97      1.17 o
  -7   1   9       32.88       27.91      1.16 o
  -6   1   9      157.42      146.64      2.08 o
  -5   1   9       26.90       37.98      1.06 o
  -4   1   9       17.28       29.25      0.79 o
  -3   1   9      149.47      143.59      1.62 o
  -2   1   9       26.20       35.05      1.25 o
  -1   1   9       65.75       82.12      1.49 o
   0   1   9        2.04        5.67      0.62 o
   1   1   9      636.43      934.89      9.56 o
   2   1   9        0.77        3.36      0.62 o
   3   1   9      629.20      633.12      6.85 o
   4   1   9       24.88       27.96      0.94 o
   5   1   9        0.01       -0.09      0.47 o
   6   1   9       23.76       24.18      1.34 o
   7   1   9        2.44        4.67      1.17 o
   8   1   9       17.70       16.32      1.57 o
   9   1   9       33.66       31.20      2.00 o
  10   1   9       14.35       16.11      1.70 o
  11   1   9        0.18       -1.47      1.47 o
  12   1   9        0.85       -1.40      2.47 o
 -12   2   9        0.58       -2.79      3.49 o
 -11   2   9        2.04        1.44      1.96 o
 -10   2   9        4.56        0.94      1.30 o
  -9   2   9      124.55      132.48      2.40 o
  -8   2   9        2.15        1.73      0.86 o
  -7   2   9      879.63      857.62      8.09 o
  -6   2   9       32.88       32.89      1.64 o
  -5   2   9       56.74       55.53      1.18 o
  -4   2   9      149.43      151.81      1.76 o
  -3   2   9        6.30       11.32      0.52 o
  -2   2   9      185.32      201.05      2.14 o
  -1   2   9     1051.41     1038.53     12.25 o
   0   2   9        0.37        1.60      0.37 o
   1   2   9        4.61       10.18      0.77 o
   2   2   9      274.48      332.30      4.57 o
   3   2   9      139.79      150.37      2.26 o
   4   2   9      180.79      158.82      2.26 o
   5   2   9       74.65       64.52      1.46 o
   6   2   9        0.12       -0.78      0.86 o
   7   2   9      441.19      404.23      9.02 o
   8   2   9       31.99       35.15      1.92 o
   9   2   9       12.74        6.76      1.40 o
  10   2   9        7.69        7.15      1.57 o
  11   2   9        0.03       -1.51      1.52 o
  12   2   9        7.44        4.88      3.84 o
 -11   3   9        0.55       -1.38      1.92 o
 -10   3   9        8.54        3.96      1.64 o
  -9   3   9       34.80       39.70      1.84 o
  -8   3   9        9.99        9.42      1.20 o
  -7   3   9       16.88       14.36      1.01 o
  -6   3   9        1.44        0.13      0.67 o
  -5   3   9       10.17       20.11      1.04 o
  -4   3   9        0.97       -0.23      0.45 o
  -3   3   9       32.60       33.25      0.89 o
  -2   3   9      110.83      104.52      1.42 o
  -1   3   9      200.25      276.60      2.77 o
   0   3   9       54.56       66.55      1.33 o
   1   3   9       17.31       26.62      1.06 o
   2   3   9       49.93       50.69      1.30 o
   3   3   9      226.58      196.94      5.90 o
   4   3   9      104.76      118.24      1.95 o
   5   3   9       42.15       36.60      1.25 o
   6   3   9      295.24      276.64      4.04 o
   7   3   9        3.56        3.37      1.08 o
   8   3   9       32.00       29.75      1.83 o
   9   3   9       45.58       49.92      3.22 o
  10   3   9        0.00        0.78      1.43 o
  11   3   9        5.43        6.28      1.74 o
 -11   4   9        0.69       -2.62      2.62 o
 -10   4   9       19.48       17.78      1.94 o
  -9   4   9       10.57        7.54      1.31 o
  -8   4   9       33.76       31.35      1.85 o
  -7   4   9      119.73      114.35      2.37 o
  -6   4   9        7.51       10.46      0.95 o
  -5   4   9      124.96      119.93      2.87 o
  -4   4   9       61.19       57.34      1.51 o
  -3   4   9       52.75       43.30      1.61 o
  -2   4   9       35.35       55.38      1.33 o
  -1   4   9      154.97      204.66      2.79 o
   0   4   9       60.50       64.99      2.49 o
   1   4   9        1.33        3.82      0.53 o
   2   4   9       39.65       48.28      1.12 o
   3   4   9       56.70       73.93      1.62 o
   4   4   9      153.80      167.80      2.74 o
   5   4   9      137.57      126.18      2.21 o
   6   4   9      259.82      244.11      5.86 o
   7   4   9      232.85      241.62      3.91 o
   8   4   9       29.27       35.46      1.76 o
   9   4   9       18.45       21.29      1.83 o
  10   4   9        0.82       -1.53      1.53 o
  11   4   9        0.26       -0.52      2.22 o
 -10   5   9        3.11        1.55      2.96 o
  -9   5   9        0.03       -1.47      1.47 o
  -8   5   9       10.86        7.67      1.35 o
  -7   5   9       11.84       16.46      1.83 o
  -6   5   9      129.56      116.78      2.35 o
  -5   5   9       33.45       31.47      1.58 o
  -4   5   9        0.00       -0.71      0.71 o
  -3   5   9        5.92        5.74      0.88 o
  -2   5   9      289.17      256.71      5.59 o
  -1   5   9      628.06      605.88      8.97 o
   0   5   9       40.48       46.75      1.40 o
   1   5   9      177.94      162.72      2.84 o
   2   5   9      245.07      229.61      3.25 o
   3   5   9       46.20       41.71      1.48 o
   4   5   9        0.23       -0.68      0.83 o
   5   5   9       97.08       94.12      2.26 o
   6   5   9       25.71       28.40      1.73 o
   7   5   9       56.05       54.56      2.27 o
   8   5   9       16.25       17.21      1.68 o
   9   5   9        4.08        2.72      1.52 o
  10   5   9        0.00       -1.72      1.72 o
 -10   6   9        2.77        6.28      2.79 o
  -9   6   9        2.27        0.69      1.45 o
  -8   6   9       11.56        6.28      2.18 o
  -7   6   9        0.52        1.05      1.84 o
  -6   6   9       14.90       13.82      2.85 o
  -5   6   9      262.63      247.25      5.93 o
  -4   6   9      167.70      166.32      3.51 o
  -3   6   9      232.05      223.12      4.25 o
  -2   6   9       35.44       30.81      1.64 o
  -1   6   9      227.53      234.87      5.37 o
   0   6   9      243.17      234.32      4.60 o
   1   6   9       30.95       31.77      1.28 o
   2   6   9       28.43       22.87      1.23 o
   3   6   9       63.49       69.77      2.09 o
   4   6   9       81.90       79.51      2.39 o
   5   6   9      123.58      114.52      2.91 o
   6   6   9        1.92        3.26      1.36 o
   7   6   9        0.00        0.71      1.23 o
   8   6   9        0.50       -1.36      1.36 o
   9   6   9        5.65        5.39      1.64 o
  10   6   9        0.46       -1.73      1.87 o
  -9   7   9        0.93       -1.18      1.69 o
  -8   7   9        0.02       -1.48      1.48 o
  -7   7   9        3.12        2.62      1.51 o
  -6   7   9       27.89       23.30      1.89 o
  -5   7   9        8.41        8.84      1.92 o
  -4   7   9        1.00        2.12      1.59 o
  -3   7   9        0.01        0.00      3.14 o
  -2   7   9       61.36       61.65      3.32 o
  -1   7   9       34.97       39.12      1.90 o
   0   7   9       49.89       51.56      2.26 o
   1   7   9        0.22        0.00      1.21 o
   2   7   9       20.86       26.41      1.81 o
   3   7   9       11.04       13.55      1.00 o
   4   7   9        0.03        0.04      1.08 o
   5   7   9        2.81        1.91      1.20 o
   6   7   9       19.77       25.02      2.12 o
   7   7   9        3.66        2.64      1.67 o
   8   7   9        0.01        0.15      1.72 o
   9   7   9        0.01        2.84      2.58 o
  -8   8   9        4.70        2.21      1.79 o
  -7   8   9        7.19        8.09      1.72 o
  -6   8   9        1.39       -0.27      4.53 o
  -5   8   9        1.48       -0.63      1.84 o
  -4   8   9        7.39        6.63      2.22 o
  -3   8   9       13.81       19.01      2.47 o
  -2   8   9        0.03       -1.07      1.59 o
  -1   8   9       79.04       87.09      3.82 o
   0   8   9       23.53       23.15      1.76 o
   1   8   9        3.95        6.42      1.68 o
   2   8   9        0.03       -1.17      1.17 o
   3   8   9        7.62        6.83      1.26 o
   4   8   9        0.10        0.19      1.12 o
   5   8   9        0.04       -1.20      1.26 o
   6   8   9       48.57       54.45      4.19 o
   7   8   9       18.23       27.34      2.93 o
  -6   9   9        2.05       -0.87      3.31 o
  -5   9   9        9.95        8.20      2.47 o
  -4   9   9       24.07       31.17      3.08 o
  -3   9   9       32.20       34.30      3.08 o
  -2   9   9        3.72        1.40      3.84 o
  -1   9   9        0.01       -1.73      1.73 o
   0   9   9        0.44       -0.48      1.59 o
   1   9   9       10.73       11.56      2.18 o
   2   9   9        6.81        8.12      1.48 o
   3   9   9        0.49       -2.79      2.79 o
   4   9   9       16.38       15.92      2.47 o
   5   9   9        1.64        0.98      2.09 o
   6   9   9        0.22        2.09      3.49 o
  -4  10   9        3.88        5.23      3.84 o
  -3  10   9        1.32       -0.70      3.14 o
  -2  10   9        1.08        0.00      3.14 o
  -1  10   9        9.10       14.65      3.84 o
   0  10   9        6.43        6.28      3.49 o
   1  10   9        9.18        8.72      3.49 o
   2  10   9        0.29        0.00      3.14 o
   3  10   9        0.37       -0.05      1.52 o
 -12   0  10       10.13       17.09      4.19 o
 -11   0  10        2.11       -0.35      2.22 o
 -10   0  10        3.30        2.78      1.67 o
  -9   0  10        0.87        2.35      1.20 o
  -8   0  10       16.21       17.09      1.38 o
  -7   0  10        0.58       -1.09      1.13 o
  -6   0  10        0.10       -0.04      1.24 o
  -5   0  10       84.68       77.81      2.57 o
  -4   0  10      192.75      254.36      3.83 o
  -3   0  10       10.37       24.66      1.11 o
  -2   0  10       13.45       15.76      0.87 o
  -1   0  10       92.20      103.92      2.28 o
   0   0  10      685.39      809.87     13.56 o
   1   0  10      121.73       94.59      2.71 o
   2   0  10      143.90      122.13      3.32 o
   3   0  10      419.97      416.57      7.88 o
   4   0  10      472.53      500.12      7.51 o
   5   0  10        1.83        0.85      1.09 o
   6   0  10      164.89      163.95      4.67 o
   7   0  10       80.13       86.13      3.57 o
   8   0  10       33.10       28.99      2.71 o
   9   0  10      190.10      184.62      5.79 o
  10   0  10        0.53        0.52      1.97 o
  11   0  10        1.38       -0.51      2.09 o
 -12   1  10        0.36       -0.84      2.43 o
 -11   1  10        1.92        3.00      1.55 o
 -10   1  10        0.58       -0.04      1.06 o
  -9   1  10       12.04        9.08      1.02 o
  -8   1  10       52.97       57.87      1.65 o
  -7   1  10        6.80       13.29      1.96 o
  -6   1  10       29.19       33.83      1.10 o
  -5   1  10      187.74      187.90      2.31 o
  -4   1  10       21.61       26.82      0.81 o
  -3   1  10      195.94      182.73      2.06 o
  -2   1  10       64.34       71.85      1.35 o
  -1   1  10     1908.18     1945.42     19.02 o
   0   1  10       47.46       81.97      1.46 o
   1   1  10      202.21      262.70      3.28 o
   2   1  10      285.88      346.31      5.15 o
   3   1  10       15.86       19.08      1.02 o
   4   1  10      257.39      253.25      3.36 o
   5   1  10       85.76       74.68      1.80 o
   6   1  10      381.09      376.95      5.66 o
   7   1  10        0.89        3.66      1.22 o
   8   1  10       24.83       20.76      1.70 o
   9   1  10       18.07       15.23      1.70 o
  10   1  10       44.88       45.83      2.44 o
  11   1  10        0.54       -1.21      1.42 o
 -12   2  10        0.13       -3.84      3.84 o
 -11   2  10        4.57        7.00      2.12 o
 -10   2  10        0.16       -0.18      1.46 o
  -9   2  10       46.75       48.69      2.10 o
  -8   2  10        4.39        6.49      0.93 o
  -7   2  10       69.10       82.51      1.88 o
  -6   2  10       70.24       62.75      1.63 o
  -5   2  10        3.40        4.13      0.67 o
  -4   2  10       11.33        9.10      0.56 o
  -3   2  10       84.78       73.84      1.22 o
  -2   2  10        4.44        8.90      0.53 o
  -1   2  10        6.90       12.41      0.59 o
   0   2  10        1.31        0.37      0.37 o
   1   2  10       20.70       19.41      0.83 o
   2   2  10      229.64      246.53      3.73 o
   3   2  10        2.08        1.11      0.60 o
   4   2  10        1.63        0.02      0.58 o
   5   2  10      105.75      110.23      1.95 o
   6   2  10      466.65      459.81      5.86 o
   7   2  10       52.95       48.41      2.08 o
   8   2  10        0.44       -0.35      1.12 o
   9   2  10        8.94        6.29      1.43 o
  10   2  10       30.86       36.66      2.27 o
  11   2  10        1.97        1.47      1.61 o
 -11   3  10        6.46        4.31      1.99 o
 -10   3  10       22.85       18.91      1.99 o
  -9   3  10       79.74       74.48      2.18 o
  -8   3  10       39.35       37.48      1.53 o
  -7   3  10       49.05       57.85      1.74 o
  -6   3  10       29.23       32.41      1.59 o
  -5   3  10        0.08        0.02      0.73 o
  -4   3  10       45.90       58.96      1.24 o
  -3   3  10       28.77       36.30      0.96 o
  -2   3  10       51.63       66.24      1.09 o
  -1   3  10        1.94        7.00      0.57 o
   0   3  10       33.60       23.19      0.99 o
   1   3  10       66.59       63.81      1.81 o
   2   3  10       59.35       73.41      1.54 o
   3   3  10       32.43       50.07      1.40 o
   4   3  10      137.16      103.39      1.99 o
   5   3  10        0.00        0.65      0.73 o
   6   3  10       28.05       35.22      1.61 o
   7   3  10       10.96       13.14      1.51 o
   8   3  10       38.21       38.27      2.01 o
   9   3  10       19.98       20.88      1.83 o
  10   3  10        2.60        0.72      1.51 o
  11   3  10        3.58        3.16      1.94 o
 -11   4  10        0.09        0.15      2.62 o
 -10   4  10       25.57       20.82      2.03 o
  -9   4  10        8.54        6.77      1.42 o
  -8   4  10        0.26        0.76      1.96 o
  -7   4  10        0.04        0.29      0.90 o
  -6   4  10        2.72        1.85      0.85 o
  -5   4  10       72.75       64.06      2.47 o
  -4   4  10        7.06        9.58      0.86 o
  -3   4  10        7.68        9.44      0.76 o
  -2   4  10        3.62        5.69      0.55 o
  -1   4  10      603.93      580.65      6.46 o
   0   4  10      102.40      111.50      1.88 o
   1   4  10      315.06      279.34      3.06 o
   2   4  10      154.88      167.14      2.27 o
   3   4  10       49.42       43.95      1.33 o
   4   4  10      163.55      166.54      3.62 o
   5   4  10      212.02      202.42      2.97 o
   6   4  10        8.56        5.01      1.07 o
   7   4  10       29.02       25.86      1.55 o
   8   4  10       18.98       14.91      1.46 o
   9   4  10        5.04        5.74      2.10 o
  10   4  10        0.48        0.56      1.74 o
  11   4  10        1.46        0.73      2.33 o
 -10   5  10        1.04        0.25      2.06 o
  -9   5  10        2.25        1.91      1.68 o
  -8   5  10        4.79        5.22      3.12 o
  -7   5  10       11.84       14.50      3.49 o
  -6   5  10       94.44       94.26      3.02 o
  -5   5  10       48.71       53.14      2.69 o
  -4   5  10       55.76       63.18      2.31 o
  -3   5  10       88.89       91.30      1.99 o
  -2   5  10       62.46       60.16      3.09 o
  -1   5  10      129.87      125.97      2.40 o
   0   5  10        2.14        0.57      0.69 o
   1   5  10       37.94       32.76      2.06 o
   2   5  10        7.49        5.61      1.00 o
   3   5  10      263.67      246.38      3.63 o
   4   5  10      193.51      181.06      3.14 o
   5   5  10        2.09       -0.04      0.88 o
   6   5  10       19.01       21.36      1.55 o
   7   5  10        0.89        0.10      1.15 o
   8   5  10       34.64       38.90      2.13 o
   9   5  10        0.05       -1.33      1.33 o
  10   5  10        0.04       -1.67      1.67 o
 -10   6  10        2.21        8.02      2.79 o
  -9   6  10        0.04       -0.60      2.00 o
  -8   6  10        0.91       -1.05      2.79 o
  -7   6  10        0.88        1.14      1.84 o
  -6   6  10       25.23       30.46      2.68 o
  -5   6  10        0.16        0.92      1.17 o
  -4   6  10       63.68       63.21      1.70 o
  -3   6  10       13.53        9.50      3.14 o
  -2   6  10       18.23       14.30      1.38 o
  -1   6  10      134.11      134.48      3.39 o
   0   6  10        0.99       -1.13      1.13 o
   1   6  10      404.70      390.70      5.46 o
   2   6  10        0.60        0.51      0.83 o
   3   6  10      398.52      377.01      5.59 o
   4   6  10        2.43        1.33      2.01 o
   5   6  10       43.32       42.04      2.00 o
   6   6  10        1.42        0.47      1.43 o
   7   6  10        1.67       -0.69      2.06 o
   8   6  10        0.34       -0.87      1.30 o
   9   6  10        0.00       -0.16      1.44 o
  -9   7  10        1.01        1.92      1.97 o
  -8   7  10        0.16        0.55      2.01 o
  -7   7  10        2.62        1.08      1.59 o
  -6   7  10       10.86       10.07      1.56 o
  -5   7  10        0.07        0.35      1.73 o
  -4   7  10       49.76       52.33      3.21 o
  -3   7  10        0.41       -1.22      1.57 o
  -2   7  10       66.63       68.48      2.32 o
  -1   7  10        1.50        0.76      1.13 o
   0   7  10      136.50      130.70      3.44 o
   1   7  10       11.33       13.03      1.53 o
   2   7  10        0.00       -1.76      1.76 o
   3   7  10       17.77       15.00      1.15 o
   4   7  10        0.49        1.60      1.12 o
   5   7  10        2.01        2.08      1.30 o
   6   7  10        2.82        6.74      2.49 o
   7   7  10        7.75        9.23      1.87 o
   8   7  10        9.28        7.32      2.07 o
  -7   8  10        2.99        3.08      2.12 o
  -6   8  10        6.93        6.13      2.33 o
  -5   8  10        0.30       -1.22      1.97 o
  -4   8  10       21.40       15.38      2.47 o
  -3   8  10       43.53       37.06      2.96 o
  -2   8  10       43.60       51.71      3.21 o
  -1   8  10       14.91       17.39      2.33 o
   0   8  10        0.58       -0.09      1.17 o
   1   8  10        0.94       -1.17      1.17 o
   2   8  10        0.20        0.12      1.21 o
   3   8  10        2.69        1.46      1.13 o
   4   8  10       10.10       10.30      1.47 o
   5   8  10        6.45        9.97      1.79 o
   6   8  10        9.08       11.90      3.03 o
   7   8  10        4.24        2.35      2.43 o
  -6   9  10        0.01       -2.44      4.19 o
  -5   9  10       18.06       11.86      2.68 o
  -4   9  10        0.19        1.44      2.27 o
  -3   9  10       11.92       16.42      2.71 o
  -2   9  10        3.00        4.17      2.09 o
  -1   9  10        1.94        1.74      1.97 o
   0   9  10        2.30        0.88      1.84 o
   1   9  10        0.39       -0.91      1.10 o
   2   9  10        5.09        8.81      2.20 o
   3   9  10        8.08        8.86      2.09 o
   4   9  10        0.88       -0.35      2.09 o
   5   9  10       13.74       17.44      3.84 o
  -3  10  10       11.47        5.04      3.66 o
  -2  10  10        4.50        1.74      3.14 o
  -1  10  10        1.78        3.49      3.49 o
   0  10  10        0.14        2.79      3.14 o
   1  10  10        2.31       -2.44      2.79 o
   2  10  10        0.23        1.40      3.14 o
   3  10  10        0.27        1.12      2.09 o
 -11   1  11        7.79       11.16      1.67 o
 -10   1  11        0.07        0.25      1.18 o
  -9   1  11       14.16       11.84      1.12 o
  -8   1  11       26.67       28.98      1.54 o
  -7   1  11        0.00        0.26      0.77 o
  -6   1  11       31.17       29.44      1.14 o
  -5   1  11        0.58        2.19      0.57 o
  -4   1  11      242.05      270.18      2.55 o
  -3   1  11       29.67       28.78      0.91 o
  -2   1  11       14.56       22.74      0.87 o
  -1   1  11       19.30       26.90      1.02 o
   0   1  11      225.95      262.36      3.46 o
   1   1  11     1089.10     1062.03     10.93 o
   2   1  11        0.48        1.67      0.70 o
   3   1  11        2.45        9.64      0.88 o
   4   1  11        6.81        9.36      0.84 o
   5   1  11      371.69      360.01      9.96 o
   6   1  11        2.54        4.27      1.22 o
   7   1  11      266.81      242.27      4.43 o
   8   1  11        0.26        0.46      1.17 o
   9   1  11        2.54        0.77      1.66 o
  10   1  11       11.68       12.40      2.11 o
  11   1  11        0.02       -0.04      1.61 o
 -11   2  11        2.90       -0.94      1.61 o
 -10   2  11       11.39       11.03      2.05 o
  -9   2  11       80.33       82.63      2.54 o
  -8   2  11        2.63        1.90      0.91 o
  -7   2  11       30.73       31.09      1.86 o
  -6   2  11        0.00       -0.46      0.69 o
  -5   2  11      163.56      172.67      2.54 o
  -4   2  11      123.04      124.71      1.75 o
  -3   2  11       69.96       64.20      1.57 o
  -2   2  11       96.97      107.90      1.52 o
  -1   2  11        2.24        1.17      0.42 o
   0   2  11        8.12       10.93      0.58 o
   1   2  11       17.39       16.14      0.83 o
   2   2  11        8.52        7.04      0.77 o
   3   2  11        2.12        1.42      0.52 o
   4   2  11        8.30       11.89      0.88 o
   5   2  11      289.94      274.41      5.54 o
   6   2  11       70.50       66.31      2.26 o
   7   2  11       42.12       36.75      1.96 o
   8   2  11        3.20        2.62      1.22 o
   9   2  11       11.37       10.11      1.57 o
  10   2  11        1.22        0.12      1.43 o
  11   2  11        0.32        0.67      1.59 o
 -11   3  11        4.35        4.55      1.81 o
 -10   3  11       21.78       27.11      2.11 o
  -9   3  11      237.31      224.18      4.58 o
  -8   3  11       24.17       30.07      1.43 o
  -7   3  11        0.56       -0.15      0.84 o
  -6   3  11       51.59       47.62      2.13 o
  -5   3  11       32.99       25.79      1.22 o
  -4   3  11       88.19       77.28      1.55 o
  -3   3  11        1.57       -0.56      0.56 o
  -2   3  11        2.73        2.37      0.53 o
  -1   3  11     1002.91      967.32      8.44 o
   0   3  11        0.17        1.75      0.60 o
   1   3  11       14.98       16.12      0.98 o
   2   3  11        0.47        1.47      0.67 o
   3   3  11       25.56       32.53      1.22 o
   4   3  11      172.64      158.42      3.28 o
   5   3  11      614.04      603.84      7.19 o
   6   3  11      262.17      270.64      4.17 o
   7   3  11        1.97        0.80      1.31 o
   8   3  11        2.61        1.48      1.22 o
   9   3  11        0.62        1.13      1.34 o
  10   3  11        1.21        1.65      1.47 o
  11   3  11        0.58       -1.49      1.87 o
 -11   4  11       11.24       10.54      2.76 o
 -10   4  11        2.52        4.15      1.92 o
  -9   4  11        4.58        7.06      1.53 o
  -8   4  11       10.97       13.49      1.30 o
  -7   4  11        1.89        1.36      0.96 o
  -6   4  11        0.27       -0.67      0.96 o
  -5   4  11       48.48       48.85      1.80 o
  -4   4  11        0.02       -0.26      0.83 o
  -3   4  11       39.83       44.32      1.70 o
  -2   4  11       37.83       21.34      1.37 o
  -1   4  11      305.19      248.35      3.90 o
   0   4  11       85.58       71.55      1.70 o
   1   4  11       16.35       15.18      0.88 o
   2   4  11        9.65       19.42      0.97 o
   3   4  11      229.96      196.02      2.97 o
   4   4  11       46.60       41.76      1.77 o
   5   4  11      126.28      115.54      2.50 o
   6   4  11        3.73        2.91      1.04 o
   7   4  11        7.39        5.96      1.38 o
   8   4  11        5.71        3.49      1.61 o
   9   4  11        0.38       -0.27      1.53 o
  10   4  11       14.00       12.39      2.07 o
 -10   5  11        0.39       -1.09      4.36 o
  -9   5  11        1.98        0.61      1.55 o
  -8   5  11        0.21       -1.74      1.74 o
  -7   5  11       40.73       45.47      2.05 o
  -6   5  11      102.94      104.45      2.90 o
  -5   5  11        4.58        3.28      1.43 o
  -4   5  11       35.82       38.76      1.95 o
  -3   5  11      158.18      161.00      2.88 o
  -2   5  11      189.11      174.34      7.80 o
  -1   5  11      172.80      166.89      3.01 o
   0   5  11      350.06      356.26      5.14 o
   1   5  11        4.51        1.83      0.96 o
   2   5  11      257.72      257.20      4.20 o
   3   5  11      865.48      789.51     10.10 o
   4   5  11       26.19       27.67      1.54 o
   5   5  11        3.14        0.65      0.99 o
   6   5  11       20.34       19.99      2.01 o
   7   5  11       30.23       28.47      1.91 o
   8   5  11        7.66        4.96      1.46 o
   9   5  11        0.08       -0.89      1.53 o
  10   5  11        0.40        0.70      2.09 o
  -9   6  11        4.12       -1.22      2.06 o
  -8   6  11        0.04       -2.70      4.01 o
  -7   6  11       49.70       42.27      2.93 o
  -6   6  11       33.56       27.54      4.88 o
  -5   6  11        0.29       -1.09      1.09 o
  -4   6  11       46.53       37.81      1.42 o
  -3   6  11        0.59       -0.97      0.97 o
  -2   6  11       43.88       50.03      2.20 o
  -1   6  11      147.70      155.72      3.73 o
   0   6  11      173.77      158.70      3.82 o
   1   6  11        1.24        2.33      0.91 o
   2   6  11        0.48       -0.47      0.94 o
   3   6  11        6.01        5.85      1.47 o
   4   6  11       91.60       87.21      2.65 o
   5   6  11        0.81        2.70      1.47 o
   6   6  11        0.27       -0.35      1.38 o
   7   6  11        6.90        7.73      1.74 o
   8   6  11        3.79        4.38      1.72 o
   9   6  11        5.62        6.48      1.99 o
  -8   7  11        1.23       -1.36      1.63 o
  -7   7  11       18.51       11.96      1.83 o
  -6   7  11       13.00       15.51      1.72 o
  -5   7  11        5.76        5.72      3.49 o
  -4   7  11        1.18       -1.59      1.59 o
  -3   7  11        8.88       10.60      1.35 o
  -2   7  11       59.81       57.73      2.24 o
  -1   7  11        0.70        0.28      1.17 o
   0   7  11       92.70       83.10      2.80 o
   1   7  11       46.21       41.96      2.20 o
   2   7  11       13.69       11.83      2.30 o
   3   7  11       61.05       56.23      2.31 o
   4   7  11       24.03       20.85      1.61 o
   5   7  11        4.22        5.93      1.67 o
   6   7  11       11.41       14.30      1.92 o
   7   7  11        3.87        3.39      1.79 o
   8   7  11        4.69        4.85      1.92 o
  -7   8  11        2.58        2.99      1.59 o
  -6   8  11       28.06       31.04      3.18 o
  -5   8  11        0.00       -0.52      1.97 o
  -4   8  11       14.49       15.82      2.47 o
  -3   8  11       28.01       30.84      3.84 o
  -2   8  11        8.94       12.79      2.22 o
  -1   8  11       12.63       10.56      2.74 o
   0   8  11       13.15       10.15      2.38 o
   1   8  11       17.48       15.15      1.67 o
   2   8  11        0.19       -1.50      1.50 o
   3   8  11        0.88        1.05      1.47 o
   4   8  11        8.98       11.84      1.57 o
   5   8  11       10.63       15.60      2.12 o
   6   8  11        0.00       -1.42      1.69 o
   7   8  11        0.50        0.59      2.43 o
  -5   9  11        1.67        1.62      2.33 o
  -4   9  11        1.36        0.87      2.22 o
  -3   9  11       21.34       18.28      2.83 o
  -2   9  11       17.52       20.72      3.14 o
  -1   9  11       15.05       15.07      2.47 o
   0   9  11        4.40        0.47      1.84 o
   1   9  11        1.04        1.88      1.42 o
   2   9  11       20.85       30.43      2.26 o
   3   9  11       15.92       17.27      2.14 o
   4   9  11       15.64       18.30      2.58 o
   5   9  11        0.35       -1.74      3.14 o
  -2  10  11        3.61        4.50      4.01 o
  -1  10  11        0.08       -2.79      2.79 o
   0  10  11        0.16       -2.09      2.79 o
   1  10  11        0.55       -2.09      2.79 o
   2  10  11        1.77       -1.74      3.14 o
 -11   0  12        0.72       -0.24      1.94 o
 -10   0  12        0.45        1.47      1.72 o
  -9   0  12        5.73        6.19      1.38 o
  -8   0  12       61.61       54.65      3.47 o
  -7   0  12        2.97        4.92      1.33 o
  -6   0  12      103.00       92.47      2.88 o
  -5   0  12      155.52      134.12      3.57 o
  -4   0  12       27.42       18.79      1.56 o
  -3   0  12      136.13      160.84      2.87 o
  -2   0  12      157.29      176.59      3.49 o
  -1   0  12       28.97       23.74      1.27 o
   0   0  12        1.88        1.51      1.10 o
   1   0  12     1839.66     1960.01     31.05 o
   2   0  12      134.27      108.34      3.32 o
   3   0  12      267.30      307.43      9.59 o
   4   0  12       46.01       42.79      2.47 o
   5   0  12       45.43       43.99      2.71 o
   6   0  12      425.95      418.36      8.87 o
   7   0  12     1089.38     1040.31     21.28 o
   8   0  12      163.58      137.30      4.93 o
   9   0  12        2.80        1.40      1.97 o
  10   0  12        0.68       -1.97      1.97 o
  11   0  12        1.17        0.72      2.33 o
 -11   1  12        9.17       11.27      1.71 o
 -10   1  12        8.24       11.11      1.40 o
  -9   1  12        1.28        0.90      0.96 o
  -8   1  12        0.50       -0.82      0.82 o
  -7   1  12        4.13        2.32      1.13 o
  -6   1  12        2.95        1.04      0.80 o
  -5   1  12        0.00        0.08      0.58 o
  -4   1  12       23.19       26.81      0.86 o
  -3   1  12      264.80      301.30      3.60 o
  -2   1  12      368.15      374.95      6.63 o
  -1   1  12      235.84      270.95      7.24 o
   0   1  12        6.32        4.23      0.59 o
   1   1  12       22.07       21.40      0.86 o
   2   1  12     1402.75     1342.00     15.47 o
   3   1  12      155.60      124.40      4.14 o
   4   1  12       24.59       27.48      1.21 o
   5   1  12      155.61      134.03      3.37 o
   6   1  12       85.85       91.24      2.65 o
   7   1  12       24.80       24.83      1.74 o
   8   1  12        5.35        6.43      1.38 o
   9   1  12        0.23        0.47      1.30 o
  10   1  12       29.01       25.87      2.04 o
  11   1  12        0.14        1.38      1.61 o
 -11   2  12        0.02       -1.85      1.85 o
 -10   2  12        0.28        1.39      1.31 o
  -9   2  12        7.87        5.71      1.17 o
  -8   2  12        0.03        2.28      0.87 o
  -7   2  12       11.98       18.87      1.15 o
  -6   2  12        7.42        8.16      0.84 o
  -5   2  12       22.68       22.25      1.01 o
  -4   2  12       49.85       38.17      1.08 o
  -3   2  12        1.88        0.79      0.53 o
  -2   2  12       82.90       90.97      1.71 o
  -1   2  12      155.54      169.05      2.41 o
   0   2  12        4.45        1.23      0.48 o
   1   2  12        2.05        4.96      0.78 o
   2   2  12        1.00        0.75      0.69 o
   3   2  12       45.48       44.94      2.30 o
   4   2  12      207.37      212.61      3.96 o
   5   2  12        3.53        0.48      0.92 o
   6   2  12       69.41       58.45      2.21 o
   7   2  12       32.92       27.81      1.70 o
   8   2  12        2.15        0.87      1.22 o
   9   2  12       19.48       23.16      1.92 o
  10   2  12        0.52        3.09      1.61 o
  11   2  12        3.59        4.53      2.01 o
 -11   3  12        8.27        6.28      2.20 o
 -10   3  12        0.76        3.28      1.53 o
  -9   3  12       68.83       70.89      2.31 o
  -8   3  12        2.76        5.34      1.08 o
  -7   3  12       91.40       90.94      2.14 o
  -6   3  12        0.34        0.30      0.86 o
  -5   3  12       36.90       31.21      1.33 o
  -4   3  12       96.33       93.72      2.00 o
  -3   3  12       11.42       12.11      0.78 o
  -2   3  12      256.09      258.42      3.18 o
  -1   3  12        4.62        5.71      0.56 o
   0   3  12      223.67      254.40      3.44 o
   1   3  12       46.55       28.32      1.15 o
   2   3  12       77.30       89.56      2.10 o
   3   3  12        6.79       11.50      0.90 o
   4   3  12       76.94       62.34      1.67 o
   5   3  12       55.55       48.44      1.73 o
   6   3  12       12.49       14.01      1.26 o
   7   3  12       44.22       41.63      2.02 o
   8   3  12        2.01        0.26      1.22 o
   9   3  12        3.16        2.79      1.40 o
  10   3  12        0.00       -1.40      1.52 o
  11   3  12        0.03       -2.09      2.22 o
 -10   4  12        1.85        5.41      1.87 o
  -9   4  12       18.16       23.98      2.47 o
  -8   4  12       78.80       83.09      2.36 o
  -7   4  12        0.27        0.11      1.08 o
  -6   4  12       40.02       41.53      1.80 o
  -5   4  12        0.14        0.72      0.90 o
  -4   4  12        0.10       -0.27      0.75 o
  -3   4  12        0.74        2.11      1.13 o
  -2   4  12        0.16        1.29      0.64 o
  -1   4  12        7.88        7.96      1.06 o
   0   4  12       82.52       80.99      2.12 o
   1   4  12      157.72      161.91      2.51 o
   2   4  12      170.68      160.56      2.46 o
   3   4  12       70.46       66.39      1.71 o
   4   4  12       40.14       30.44      1.54 o
   5   4  12       45.78       38.47      1.86 o
   6   4  12       95.66       96.22      2.82 o
   7   4  12        4.10        1.65      1.41 o
   8   4  12        0.86       -0.93      1.41 o
   9   4  12       11.70       14.04      1.99 o
  10   4  12        3.79        6.98      2.01 o
 -10   5  12        2.00       -3.84      3.84 o
  -9   5  12       14.65       13.29      2.51 o
  -8   5  12        0.65        0.50      2.62 o
  -7   5  12       48.79       51.99      2.28 o
  -6   5  12       34.27       31.88      3.07 o
  -5   5  12       15.92       12.41      1.51 o
  -4   5  12       43.38       35.39      1.99 o
  -3   5  12      231.14      233.71      3.71 o
  -2   5  12      310.40      319.91      5.88 o
  -1   5  12      350.88      350.14      5.10 o
   0   5  12      130.57      125.10      2.70 o
   1   5  12       35.71       39.26      1.63 o
   2   5  12       11.29       12.63      1.26 o
   3   5  12       21.03       29.28      1.59 o
   4   5  12       76.08       63.00      2.60 o
   5   5  12        7.92        7.91      1.28 o
   6   5  12        7.64       11.77      1.51 o
   7   5  12        4.62        3.71      1.33 o
   8   5  12        0.68        0.24      1.38 o
   9   5  12        1.18       -0.08      1.74 o
  10   5  12        0.10       -1.19      2.09 o
  -9   6  12        1.16       -1.63      2.06 o
  -8   6  12        0.01       -2.00      2.00 o
  -7   6  12        0.81        0.92      1.93 o
  -6   6  12        1.64        0.56      3.14 o
  -5   6  12        0.00       -0.92      0.92 o
  -4   6  12       15.67       16.64      1.91 o
  -3   6  12        0.02       -0.94      1.13 o
  -2   6  12       25.65       29.53      2.03 o
  -1   6  12        5.15        4.92      1.33 o
   0   6  12       54.18       56.50      2.42 o
   1   6  12      107.90      111.64      2.77 o
   2   6  12        0.91       -0.49      1.27 o
   3   6  12       84.73       82.90      3.65 o
   4   6  12       33.17       32.13      2.05 o
   5   6  12       64.33       54.81      2.75 o
   6   6  12        0.97        1.24      2.34 o
   7   6  12        2.52       -0.81      3.01 o
   8   6  12        3.95        1.52      1.79 o
   9   6  12        0.15       -3.14      3.14 o
  -8   7  12        1.13       -1.24      1.66 o
  -7   7  12        2.62        2.96      1.63 o
  -6   7  12        6.14        4.73      1.52 o
  -5   7  12       12.49        9.58      2.33 o
  -4   7  12        0.13        0.35      1.73 o
  -3   7  12        0.31       -1.17      1.51 o
  -2   7  12       29.00       29.58      2.40 o
  -1   7  12       20.42       19.77      2.27 o
   0   7  12        9.78        8.93      1.53 o
   1   7  12       68.68       60.54      2.55 o
   2   7  12        1.16       -1.27      1.27 o
   3   7  12        0.19       -0.09      1.15 o
   4   7  12       15.38       18.78      1.86 o
   5   7  12        6.72        3.49      1.67 o
   6   7  12        3.06        4.53      1.79 o
   7   7  12        1.48        0.35      1.72 o
   8   7  12        3.33        3.30      1.99 o
  -7   8  12        1.79       -1.46      2.79 o
  -6   8  12        4.73        4.88      2.79 o
  -5   8  12        7.14        2.91      2.18 o
  -4   8  12       22.71       23.53      2.83 o
  -3   8  12        2.51        1.64      2.09 o
  -2   8  12       21.34       19.49      2.47 o
  -1   8  12        0.49       -0.70      1.23 o
   0   8  12        1.74       -1.55      1.55 o
   1   8  12        6.76        5.63      1.96 o
   2   8  12        2.41        1.33      1.47 o
   3   8  12        0.22        0.94      1.47 o
   4   8  12        7.74       17.25      1.78 o
   5   8  12        0.45        0.27      1.42 o
   6   8  12        6.28        7.65      2.14 o
  -5   9  12        4.90        4.60      2.58 o
  -4   9  12        0.26       -1.57      2.22 o
  -3   9  12        8.84        8.40      2.58 o
  -2   9  12        2.45        4.62      2.09 o
  -1   9  12        0.08       -1.92      1.97 o
   0   9  12        5.03        4.38      1.34 o
   1   9  12        2.73        0.67      1.38 o
   2   9  12        1.22        1.00      1.53 o
   3   9  12        2.15        1.07      1.67 o
   4   9  12        2.89        2.85      1.96 o
 -11   1  13        0.09       -0.10      1.69 o
 -10   1  13        5.47        4.72      1.30 o
  -9   1  13        1.45        1.80      0.98 o
  -8   1  13       32.88       33.98      1.44 o
  -7   1  13       17.11       19.01      1.14 o
  -6   1  13        6.16        3.48      0.80 o
  -5   1  13        4.70        3.21      0.73 o
  -4   1  13        0.02       -0.53      0.61 o
  -3   1  13        0.01        0.72      0.57 o
  -2   1  13       37.42       40.17      1.39 o
  -1   1  13      117.16      141.61      2.13 o
   0   1  13        6.96        5.42      0.60 o
   1   1  13       69.92       93.25      3.34 o
   2   1  13       81.24       58.18      1.77 o
   3   1  13      350.60      288.13      5.23 o
   4   1  13      219.14      181.91      3.26 o
   5   1  13      240.46      217.79      4.01 o
   6   1  13       32.54       32.04      1.87 o
   7   1  13       11.45       13.73      2.01 o
   8   1  13       11.46        7.61      1.47 o
   9   1  13        2.55        4.80      1.66 o
  10   1  13        0.01       -1.19      1.47 o
  11   1  13        0.92        1.74      2.01 o
 -11   2  13        0.01       -1.94      1.94 o
 -10   2  13        2.61        6.13      1.50 o
  -9   2  13        8.65        6.59      1.17 o
  -8   2  13        1.72       -0.05      0.96 o
  -7   2  13        1.48        0.66      0.83 o
  -6   2  13        3.03        2.79      0.78 o
  -5   2  13        0.29        0.59      0.68 o
  -4   2  13       24.17       25.63      1.11 o
  -3   2  13      312.74      317.69      3.53 o
  -2   2  13       24.93       25.26      1.03 o
  -1   2  13       38.95       52.10      1.29 o
   0   2  13       20.27       22.21      0.85 o
   1   2  13      142.20      126.46      2.29 o
   2   2  13      379.11      387.09      5.52 o
   3   2  13      105.81       97.71      2.00 o
   4   2  13       49.03       58.37      1.70 o
   5   2  13        0.02        0.35      1.05 o
   6   2  13       30.81       33.70      1.74 o
   7   2  13       40.96       41.89      2.04 o
   8   2  13        0.60        0.09      1.22 o
   9   2  13        1.80        0.72      1.34 o
  10   2  13        2.89        4.29      1.96 o
  11   2  13        2.21       -0.26      2.33 o
 -11   3  13       22.77       22.48      3.08 o
 -10   3  13        0.82        0.77      1.40 o
  -9   3  13       31.46       37.25      1.74 o
  -8   3  13        9.21       13.98      1.33 o
  -7   3  13       21.12       26.36      1.48 o
  -6   3  13        0.20        0.61      0.97 o
  -5   3  13        3.35        3.15      0.90 o
  -4   3  13        0.59        0.52      0.91 o
  -3   3  13      145.25      167.16      2.76 o
  -2   3  13      204.39      221.87      3.96 o
  -1   3  13       25.65       25.97      0.91 o
   0   3  13        8.73        8.39      0.84 o
   1   3  13       17.87       18.51      1.07 o
   2   3  13       34.37       26.83      1.26 o
   3   3  13      329.94      310.88      4.25 o
   4   3  13       39.93       38.82      1.51 o
   5   3  13       18.19       12.29      1.18 o
   6   3  13        8.53        8.36      1.26 o
   7   3  13       22.06       24.12      1.68 o
   8   3  13       11.58        8.27      1.52 o
   9   3  13        0.74       -1.26      1.26 o
  10   3  13        2.47        0.77      1.51 o
 -10   4  13       17.02       17.47      2.28 o
  -9   4  13        4.57        6.39      1.49 o
  -8   4  13       19.17       16.97      1.58 o
  -7   4  13       59.78       64.78      2.31 o
  -6   4  13       12.44       12.36      1.23 o
  -5   4  13       10.04        7.48      1.08 o
  -4   4  13       11.50       10.96      1.47 o
  -3   4  13      300.94      299.78      7.68 o
  -2   4  13       84.05       87.48      2.30 o
  -1   4  13       29.99       44.93      1.77 o
   0   4  13      236.39      241.70      4.08 o
   1   4  13        7.32        5.57      0.90 o
   2   4  13      140.40      121.30      2.34 o
   3   4  13       45.48       53.24      1.70 o
   4   4  13      145.09      132.02      3.53 o
   5   4  13      122.34      112.61      2.96 o
   6   4  13        3.80        1.48      1.17 o
   7   4  13        1.33        1.74      1.41 o
   8   4  13       11.71       10.51      1.74 o
   9   4  13        0.34        0.46      1.67 o
  10   4  13        0.45       -0.97      2.18 o
  -9   5  13        0.69        0.00      4.71 o
  -8   5  13       37.21       36.13      2.18 o
  -7   5  13        6.70        6.99      2.06 o
  -6   5  13        1.06        3.16      1.38 o
  -5   5  13        0.00        0.61      1.33 o
  -4   5  13        4.10        3.38      1.27 o
  -3   5  13        6.88        5.12      1.41 o
  -2   5  13       19.63       24.67      1.81 o
  -1   5  13       17.87       17.84      1.68 o
   0   5  13      138.49      132.02      2.84 o
   1   5  13      168.91      160.92      3.25 o
   2   5  13      138.01      131.63      3.78 o
   3   5  13       69.45       61.55      2.66 o
   4   5  13       20.88       22.14      2.51 o
   5   5  13       20.57       14.70      1.81 o
   6   5  13        9.35       10.22      1.46 o
   7   5  13        4.16        1.91      1.40 o
   8   5  13        4.40        2.74      1.42 o
   9   5  13        1.19        2.56      1.81 o
  -9   6  13        0.00       -2.44      2.44 o
  -8   6  13        7.19       11.18      2.51 o
  -7   6  13       12.12       12.02      3.84 o
  -6   6  13       23.97       26.83      1.80 o
  -5   6  13        4.98        0.52      1.02 o
  -4   6  13        3.41        0.94      1.23 o
  -3   6  13        0.27        0.98      1.27 o
  -2   6  13       47.56       51.08      2.40 o
  -1   6  13       55.53       58.84      2.48 o
   0   6  13      286.63      252.57      4.18 o
   1   6  13      175.12      165.46      4.09 o
   2   6  13      147.48      137.79      3.76 o
   3   6  13        2.25        2.35      1.38 o
   4   6  13       37.19       39.04      2.26 o
   5   6  13        4.29        1.17      1.47 o
   6   6  13       18.64       25.61      3.34 o
   7   6  13        4.99        6.33      1.87 o
   8   6  13        3.80        4.94      1.87 o
  -8   7  13        1.60        0.41      1.93 o
  -7   7  13        0.64       -2.31      2.31 o
  -6   7  13        0.63       -1.23      1.23 o
  -5   7  13        0.13        3.78      2.09 o
  -4   7  13       11.76       12.29      2.28 o
  -3   7  13        0.71        1.17      1.23 o
  -2   7  13        5.94        9.94      1.53 o
  -1   7  13      104.30       97.24      3.18 o
   0   7  13       10.02        7.49      2.02 o
   1   7  13        8.60       11.22      1.67 o
   2   7  13        0.57        0.29      1.33 o
   3   7  13        0.18       -0.41      1.31 o
   4   7  13       14.53       14.40      1.55 o
   5   7  13        0.71        0.66      1.51 o
   6   7  13        0.93        0.74      1.67 o
   7   7  13        3.06        2.57      1.87 o
  -6   8  13        6.69        5.61      4.36 o
  -5   8  13       10.76       10.83      2.58 o
  -4   8  13        3.08        5.47      2.33 o
  -3   8  13       16.56       17.28      2.79 o
  -2   8  13       23.99       20.67      1.77 o
  -1   8  13        0.95        2.90      1.62 o
   0   8  13       25.62       23.54      2.05 o
   1   8  13        6.92        8.23      1.67 o
   2   8  13        0.35        1.05      1.41 o
   3   8  13        6.11        4.86      1.67 o
   4   8  13       30.91       26.70      2.04 o
   5   8  13        7.84        6.77      1.73 o
   6   8  13        2.30        2.90      1.92 o
  -4   9  13       20.63       21.64      3.21 o
  -3   9  13        0.83       -1.97      1.97 o
  -2   9  13        1.25       -0.57      2.09 o
  -1   9  13       13.54       11.75      2.47 o
   0   9  13        3.83        2.13      1.82 o
   1   9  13        0.01       -1.53      1.53 o
   2   9  13        5.73        6.16      1.81 o
   3   9  13        0.07       -1.28      1.61 o
   4   9  13        1.02        0.35      1.81 o
 -11   0  14        0.00       -2.58      2.58 o
 -10   0  14       14.07       11.86      1.73 o
  -9   0  14        0.43       -0.28      1.24 o
  -8   0  14        0.76        0.62      1.46 o
  -7   0  14        0.49       -0.31      1.96 o
  -6   0  14       21.56       26.93      1.79 o
  -5   0  14      222.07      233.32      4.62 o
  -4   0  14        1.48        0.00      1.01 o
  -3   0  14      154.56      147.74      3.35 o
  -2   0  14      172.79      167.97      3.90 o
  -1   0  14      149.86      142.80      3.15 o
   0   0  14      978.62      970.79     21.10 o
   1   0  14      164.15      156.84      4.19 o
   2   0  14      252.73      236.14      8.02 o
   3   0  14      256.84      202.66      7.67 o
   4   0  14      597.54      649.82     17.79 o
   5   0  14     1547.24     1591.30     56.16 o
   6   0  14        5.11        5.93      1.97 o
   7   0  14      226.26      209.35      6.04 o
   8   0  14        1.20        0.00      1.73 o
   9   0  14        0.54        1.05      1.97 o
  10   0  14        7.37       10.12      2.47 o
 -11   1  14        0.43       -0.97      2.14 o
 -10   1  14        2.27        2.39      1.07 o
  -9   1  14        0.67       -0.92      0.98 o
  -8   1  14       31.23       33.61      1.48 o
  -7   1  14       24.03       19.32      1.14 o
  -6   1  14        0.95       -0.34      0.69 o
  -5   1  14       30.06       34.07      1.37 o
  -4   1  14        3.65        3.45      0.71 o
  -3   1  14      106.15      101.43      1.77 o
  -2   1  14       24.00       23.48      1.03 o
  -1   1  14        1.50        4.22      0.68 o
   0   1  14        6.21        3.90      0.76 o
   1   1  14      495.68      470.11      5.70 o
   2   1  14       58.34       56.34      1.80 o
   3   1  14        1.23        3.59      0.96 o
   4   1  14        3.40        3.79      0.94 o
   5   1  14      221.92      181.35      3.70 o
   6   1  14      369.95      365.62      6.72 o
   7   1  14       25.66       25.49      1.83 o
   8   1  14        3.42        2.44      1.40 o
   9   1  14        8.26       10.88      1.70 o
  10   1  14        3.97        4.68      1.65 o
 -11   2  14        3.84        3.14      3.12 o
 -10   2  14        6.30        5.55      1.30 o
  -9   2  14        7.76        8.52      1.25 o
  -8   2  14        0.94        1.07      1.12 o
  -7   2  14       15.39        9.87      1.39 o
  -6   2  14       21.36       23.33      1.36 o
  -5   2  14       69.91       75.80      1.66 o
  -4   2  14      114.44      124.13      2.22 o
  -3   2  14        0.50        4.10      0.75 o
  -2   2  14      205.28      187.16      2.70 o
  -1   2  14      271.33      276.08      3.43 o
   0   2  14       56.17       58.34      1.49 o
   1   2  14        0.76        0.02      0.76 o
   2   2  14       75.21       64.70      1.95 o
   3   2  14       59.46       59.31      1.95 o
   4   2  14      625.26      600.36      7.92 o
   5   2  14        4.44        3.53      1.08 o
   6   2  14        2.41        1.37      1.12 o
   7   2  14        9.44        5.65      1.30 o
   8   2  14        2.50        0.72      1.26 o
   9   2  14        6.24        9.54      1.65 o
  10   2  14        0.42       -0.68      1.52 o
 -10   3  14        1.03        1.35      1.19 o
  -9   3  14        2.21        2.95      1.23 o
  -8   3  14        5.84        8.27      1.39 o
  -7   3  14        2.25       -0.47      1.08 o
  -6   3  14        2.25        1.71      1.30 o
  -5   3  14        0.29       -0.32      0.81 o
  -4   3  14       23.54       24.88      1.51 o
  -3   3  14       43.86       41.32      1.58 o
  -2   3  14        7.12        3.88      1.22 o
  -1   3  14       34.61       34.00      1.65 o
   0   3  14       25.74       32.19      1.14 o
   1   3  14       32.56       44.26      1.51 o
   2   3  14       14.54       12.78      1.09 o
   3   3  14        3.05        4.16      0.87 o
   4   3  14      124.47      109.29      2.31 o
   5   3  14       32.35       28.98      1.47 o
   6   3  14       51.53       53.26      2.17 o
   7   3  14        4.32        4.26      1.30 o
   8   3  14       11.07        8.87      1.52 o
   9   3  14        6.51        6.40      1.57 o
  10   3  14        0.15        1.57      2.22 o
 -10   4  14        0.33        2.44      2.32 o
  -9   4  14       25.87       26.69      2.11 o
  -8   4  14        3.70        2.16      1.35 o
  -7   4  14        2.05        0.11      1.17 o
  -6   4  14       17.62       15.99      1.40 o
  -5   4  14        0.00       -0.30      1.39 o
  -4   4  14      166.42      185.66      4.27 o
  -3   4  14       20.66       26.63      2.01 o
  -2   4  14      439.15      431.78      6.17 o
  -1   4  14       68.82       66.31      2.12 o
   0   4  14      177.64      151.96      3.03 o
   1   4  14        0.07       -0.56      0.83 o
   2   4  14        6.94        8.30      1.12 o
   3   4  14      116.04       97.66      2.65 o
   4   4  14        0.57        0.85      1.42 o
   5   4  14       48.93       45.91      2.08 o
   6   4  14        6.65        4.14      1.33 o
   7   4  14        8.41        9.87      2.44 o
   8   4  14        0.00        0.81      1.53 o
   9   4  14        0.86        2.09      1.81 o
  -9   5  14        1.51        0.53      2.27 o
  -8   5  14        1.89        2.64      2.83 o
  -7   5  14        7.42        7.88      1.72 o
  -6   5  14       11.90       14.02      1.79 o
  -5   5  14        8.69        6.84      1.76 o
  -4   5  14       12.90       14.06      1.61 o
  -3   5  14        5.30        2.50      1.66 o
  -2   5  14        4.71        1.88      0.94 o
  -1   5  14       32.80       37.54      1.73 o
   0   5  14        1.18        1.45      1.02 o
   1   5  14       38.36       43.11      2.34 o
   2   5  14      317.15      274.53      4.83 o
   3   5  14       12.06       20.34      1.85 o
   4   5  14       30.95       31.17      2.14 o
   5   5  14        4.66        5.16      1.67 o
   6   5  14        9.02        9.37      1.79 o
   7   5  14        1.13        0.36      1.63 o
   8   5  14        3.74        3.40      2.33 o
   9   5  14        5.75        8.02      3.49 o
  -8   6  14        4.61        7.32      2.32 o
  -7   6  14        2.81        0.02      1.34 o
  -6   6  14        0.09       -0.72      1.31 o
  -5   6  14        0.27       -0.96      0.96 o
  -4   6  14        1.34       -0.59      1.33 o
  -3   6  14        3.73        1.78      1.31 o
  -2   6  14        0.41        1.19      1.27 o
  -1   6  14        1.67        0.55      1.33 o
   0   6  14       18.31       19.18      1.79 o
   1   6  14       74.17       85.11      3.08 o
   2   6  14        5.21        7.78      1.59 o
   3   6  14        9.34        6.61      1.57 o
   4   6  14        1.41        0.77      1.38 o
   5   6  14        2.56        1.51      1.61 o
   6   6  14        9.16       11.81      1.94 o
   7   6  14        1.89        4.95      1.83 o
   8   6  14        1.39        2.68      2.99 o
  -7   7  14        0.48       -1.51      1.51 o
  -6   7  14        0.24       -1.16      1.16 o
  -5   7  14        0.01       -1.09      1.09 o
  -4   7  14        7.98       10.05      1.87 o
  -3   7  14        0.67        1.40      1.38 o
  -2   7  14        9.45       11.81      1.74 o
  -1   7  14       18.97       22.18      1.99 o
   0   7  14       29.15       22.80      2.01 o
   1   7  14        5.91        2.33      2.08 o
   2   7  14        5.84        4.28      1.53 o
   3   7  14        5.29        4.15      1.53 o
   4   7  14        2.01        2.33      1.20 o
   5   7  14        0.25        0.94      2.08 o
   6   7  14        0.87        0.17      1.69 o
   7   7  14        7.29       13.27      2.20 o
  -6   8  14        1.85       -1.40      2.18 o
  -5   8  14        2.16        2.39      2.33 o
  -4   8  14       23.34       26.95      4.53 o
  -3   8  14        0.00       -0.06      1.31 o
  -2   8  14        8.21        7.89      1.64 o
  -1   8  14       47.08       57.56      3.70 o
   0   8  14        9.54        6.64      1.80 o
   1   8  14       22.40       30.40      2.34 o
   2   8  14        0.07       -2.06      2.06 o
   3   8  14        2.71        0.82      1.67 o
   4   8  14        0.23       -0.37      1.37 o
   5   8  14        0.29       -1.61      1.61 o
  -3   9  14        0.00       -1.93      1.93 o
  -2   9  14        0.13       -0.25      4.19 o
  -1   9  14        3.17        1.30      1.37 o
   0   9  14       14.27       14.59      2.65 o
   1   9  14        3.75        7.97      1.79 o
   2   9  14       28.08       39.91      2.60 o
   3   9  14       15.90       20.21      2.34 o
 -10   1  15        4.99        3.29      1.19 o
  -9   1  15        1.27        1.39      1.11 o
  -8   1  15        8.45        9.44      1.15 o
  -7   1  15        0.00        0.51      0.82 o
  -6   1  15       76.83       76.16      1.92 o
  -5   1  15        0.33       -0.73      0.73 o
  -4   1  15        3.28        4.35      0.77 o
  -3   1  15        0.64        0.43      0.67 o
  -2   1  15        3.84        0.86      0.68 o
  -1   1  15      578.16      562.98      6.64 o
   0   1  15       39.92       39.10      1.60 o
   1   1  15       49.61       46.26      1.52 o
   2   1  15      384.70      336.46      5.08 o
   3   1  15      126.82      137.37      3.28 o
   4   1  15        0.00       -0.74      1.01 o
   5   1  15      272.49      250.32      6.03 o
   6   1  15       16.93       12.07      1.52 o
   7   1  15       28.38       31.04      1.87 o
   8   1  15        2.37        0.60      1.30 o
   9   1  15        0.97        1.50      1.43 o
  10   1  15        0.04       -1.49      1.52 o
 -10   2  15        0.00        0.42      1.20 o
  -9   2  15        0.92        1.52      1.16 o
  -8   2  15        3.34        1.03      1.01 o
  -7   2  15       28.16       24.21      1.54 o
  -6   2  15        3.46        2.34      0.99 o
  -5   2  15       33.53       37.54      1.83 o
  -4   2  15        0.48       -0.67      0.67 o
  -3   2  15       29.05       32.70      1.27 o
  -2   2  15      131.00      117.74      2.11 o
  -1   2  15       17.58       13.11      0.86 o
   0   2  15        8.57       12.03      0.89 o
   1   2  15      326.58      290.22      4.11 o
   2   2  15       61.80       45.18      1.81 o
   3   2  15        4.65       10.38      1.24 o
   4   2  15        8.26       11.78      1.20 o
   5   2  15      208.67      197.86      3.95 o
   6   2  15        6.62        7.76      2.06 o
   7   2  15       11.25        5.40      1.34 o
   8   2  15        0.84        1.95      1.30 o
   9   2  15        3.33        4.36      1.57 o
  10   2  15        2.35        2.62      1.87 o
 -10   3  15        3.57        2.66      1.76 o
  -9   3  15        8.88       10.60      1.47 o
  -8   3  15        8.23        8.23      2.11 o
  -7   3  15        2.74        0.96      1.20 o
  -6   3  15       51.30       48.07      2.08 o
  -5   3  15        0.53        1.37      1.31 o
  -4   3  15       79.79       81.44      2.05 o
  -3   3  15       18.52       20.14      1.42 o
  -2   3  15       28.61       31.14      1.55 o
  -1   3  15       91.65       88.34      2.39 o
   0   3  15        3.75        5.19      0.75 o
   1   3  15       27.58       27.84      1.20 o
   2   3  15       30.65       38.36      1.51 o
   3   3  15      365.83      324.29      4.48 o
   4   3  15       27.99       33.01      1.55 o
   5   3  15       19.09       17.93      1.46 o
   6   3  15        0.64       -0.08      1.12 o
   7   3  15        0.02        0.44      1.22 o
   8   3  15        1.12        0.77      1.30 o
   9   3  15       13.35       18.58      2.20 o
  10   3  15        4.80        5.23      3.49 o
  -9   4  15        0.66        1.66      1.79 o
  -8   4  15       23.31       22.50      2.17 o
  -7   4  15        1.14        1.35      1.51 o
  -6   4  15        1.95        3.87      1.97 o
  -5   4  15       43.56       47.63      2.48 o
  -4   4  15       87.94       96.12      3.08 o
  -3   4  15       61.69       62.37      2.72 o
  -2   4  15      271.99      269.07      4.51 o
  -1   4  15       47.37       55.21      2.02 o
   0   4  15       24.60       22.02      1.51 o
   1   4  15       35.42       34.58      1.59 o
   2   4  15      119.20       92.69      2.56 o
   3   4  15       75.72       73.14      2.74 o
   4   4  15        1.18        0.13      1.00 o
   5   4  15       20.36       19.11      1.55 o
   6   4  15        0.51        1.33      1.17 o
   7   4  15        0.02       -0.07      1.38 o
   8   4  15        0.00       -0.47      1.61 o
   9   4  15        9.99       13.55      2.07 o
  -9   5  15       16.92       18.21      1.99 o
  -8   5  15       15.63       19.70      2.11 o
  -7   5  15        7.24       11.80      1.83 o
  -6   5  15        3.81        2.55      1.51 o
  -5   5  15        1.56        2.43      1.47 o
  -4   5  15        8.17        3.98      1.38 o
  -3   5  15        5.07        4.78      1.47 o
  -2   5  15       11.46        8.89      1.41 o
  -1   5  15       44.32       39.61      2.22 o
   0   5  15      233.52      224.73      4.90 o
   1   5  15      227.55      216.05      4.76 o
   2   5  15       18.76       21.38      1.59 o
   3   5  15        1.06        0.98      1.17 o
   4   5  15       14.94       16.27      2.35 o
   5   5  15        0.05       -1.41      1.41 o
   6   5  15        4.84        2.09      1.61 o
   7   5  15        0.72       -0.47      1.67 o
   8   5  15        9.07       13.25      2.71 o
  -8   6  15        0.34       -2.00      2.00 o
  -7   6  15        0.70       -1.11      1.53 o
  -6   6  15       14.43       10.96      1.69 o
  -5   6  15        1.00        0.43      0.99 o
  -4   6  15       31.41       42.37      3.17 o
  -3   6  15       11.13       10.17      1.59 o
  -2   6  15       74.28       69.43      2.87 o
  -1   6  15        0.23        2.06      1.47 o
   0   6  15        1.38        2.68      1.47 o
   1   6  15       18.18       20.49      1.94 o
   2   6  15        0.36       -0.99      1.21 o
   3   6  15        0.09       -0.91      1.16 o
   4   6  15       21.64       18.62      2.52 o
   5   6  15        2.63        2.57      1.72 o
   6   6  15        0.27       -2.09      2.09 o
   7   6  15        8.56        8.02      2.01 o
   8   6  15        3.78        3.54      2.51 o
  -7   7  15        3.35        2.30      1.92 o
  -6   7  15        1.50        0.58      2.18 o
  -5   7  15       11.98       15.87      1.80 o
  -4   7  15        0.12        1.58      1.42 o
  -3   7  15        1.86        3.60      1.51 o
  -2   7  15      116.69      124.43      3.70 o
  -1   7  15       50.03       54.37      2.60 o
   0   7  15        0.57        0.94      1.53 o
   1   7  15       19.14       15.16      2.42 o
   2   7  15       26.23       20.44      2.05 o
   3   7  15        9.91        6.25      1.74 o
   4   7  15        9.21        7.00      1.55 o
   5   7  15        0.77        0.00      1.81 o
   6   7  15        3.90        7.64      2.07 o
  -5   8  15        0.25       -0.94      2.33 o
  -4   8  15        5.92        8.75      2.47 o
  -3   8  15        0.92       -0.55      1.37 o
  -2   8  15        1.92        1.14      1.51 o
  -1   8  15        8.50        7.54      1.79 o
   0   8  15        1.26       -0.51      1.53 o
   1   8  15        3.68        5.97      1.74 o
   2   8  15       20.40       27.07      2.34 o
   3   8  15       10.34       16.76      2.22 o
   4   8  15        0.00        1.66      2.90 o
   5   8  15        2.70        1.59      1.64 o
  -2   9  15        7.80        9.59      2.71 o
  -1   9  15        3.80        1.94      1.60 o
   0   9  15        7.57        7.14      1.89 o
   1   9  15        0.29        1.01      2.06 o
   2   9  15        5.55        4.02      1.87 o
 -10   0  16       34.32       41.67      3.00 o
  -9   0  16        2.76        0.72      1.36 o
  -8   0  16       10.83       11.24      1.52 o
  -7   0  16       69.93       56.63      3.32 o
  -6   0  16       45.38       43.48      2.96 o
  -5   0  16       49.43       47.65      2.28 o
  -4   0  16       36.98       35.69      1.94 o
  -3   0  16       71.37       85.82      2.68 o
  -2   0  16       73.52       73.79      2.48 o
  -1   0  16       23.26       25.79      1.67 o
   0   0  16        3.75        1.97      1.06 o
   1   0  16       78.46       76.09      3.31 o
   2   0  16        4.49        4.88      2.09 o
   3   0  16        1.05        1.40      2.09 o
   4   0  16      293.58      303.86      6.70 o
   5   0  16       50.62       29.68      3.14 o
   6   0  16        3.59        4.44      1.84 o
   7   0  16        1.04       -1.73      1.73 o
   8   0  16        0.19        1.98      1.84 o
   9   0  16        0.71        1.40      2.22 o
  10   0  16        1.46        0.70      2.47 o
 -10   1  16        0.29       -1.34      1.39 o
  -9   1  16        0.29       -0.60      1.11 o
  -8   1  16        0.00       -0.01      0.96 o
  -7   1  16       39.30       42.18      1.70 o
  -6   1  16        8.58        6.38      1.16 o
  -5   1  16        1.91        2.90      0.92 o
  -4   1  16       23.51       20.68      1.11 o
  -3   1  16      110.57      124.78      2.27 o
  -2   1  16        1.10        2.18      0.76 o
  -1   1  16       72.13       77.44      1.79 o
   0   1  16       14.24        9.32      0.84 o
   1   1  16      485.24      485.18      6.04 o
   2   1  16      162.56      146.01      4.82 o
   3   1  16       38.98       37.71      1.95 o
   4   1  16        6.67        8.74      1.91 o
   5   1  16      115.94      100.13      3.27 o
   6   1  16       24.79       29.51      1.78 o
   7   1  16        3.90        3.56      1.34 o
   8   1  16        0.08        1.83      1.30 o
   9   1  16        3.90        3.90      1.61 o
  10   1  16       27.27       33.75      2.88 o
 -10   2  16        0.41       -1.38      1.38 o
  -9   2  16        3.80        3.08      1.22 o
  -8   2  16        0.70       -2.20      2.20 o
  -7   2  16       11.50        7.91      1.76 o
  -6   2  16        5.22        4.88      1.53 o
  -5   2  16        9.76        7.74      1.24 o
  -4   2  16       87.91       85.72      2.17 o
  -3   2  16        1.25        0.61      0.74 o
  -2   2  16       73.11       86.44      1.95 o
  -1   2  16       11.56       11.53      1.01 o
   0   2  16       58.14       53.27      1.48 o
   1   2  16        0.04        0.11      0.83 o
   2   2  16      557.17      507.09      6.35 o
   3   2  16      302.51      276.95      4.67 o
   4   2  16        8.73        6.30      1.08 o
   5   2  16        0.03        1.46      1.12 o
   6   2  16       64.84       63.77      2.44 o
   7   2  16       13.60       17.00      1.65 o
   8   2  16        0.04        0.07      1.64 o
   9   2  16        1.41        1.40      1.57 o
  10   2  16        0.63        0.39      2.62 o
 -10   3  16        1.84        2.96      1.58 o
  -9   3  16        0.07       -1.47      1.47 o
  -8   3  16        0.57        0.05      1.26 o
  -7   3  16       23.37       24.69      1.76 o
  -6   3  16       10.01        8.89      1.72 o
  -5   3  16       56.44       60.76      2.35 o
  -4   3  16       72.92       73.50      2.75 o
  -3   3  16        3.03        5.54      1.55 o
  -2   3  16      116.76      113.81      3.12 o
  -1   3  16       82.50       83.37      2.33 o
   0   3  16       44.04       41.52      1.83 o
   1   3  16       51.65       48.56      1.57 o
   2   3  16       25.59       30.69      1.46 o
   3   3  16      185.71      153.76      2.88 o
   4   3  16        0.52        0.29      0.57 o
   5   3  16       25.28       23.58      1.62 o
   6   3  16        0.25        0.03      1.12 o
   7   3  16        0.97       -1.27      1.27 o
   8   3  16        1.46        4.44      1.67 o
   9   3  16        0.11       -1.67      1.67 o
  -9   4  16        0.03        2.49      1.87 o
  -8   4  16        0.54       -1.63      1.63 o
  -7   4  16        6.57        5.42      1.69 o
  -6   4  16        0.21        0.51      1.38 o
  -5   4  16        1.88        0.06      1.33 o
  -4   4  16        6.43        3.03      1.38 o
  -3   4  16       33.31       21.83      1.94 o
  -2   4  16       57.34       64.11      2.66 o
  -1   4  16       55.50       52.08      2.46 o
   0   4  16      127.84      126.82      3.65 o
   1   4  16       90.36       79.18      2.95 o
   2   4  16       65.51       49.00      2.46 o
   3   4  16       96.04       84.80      2.98 o
   4   4  16       16.97       21.04      1.77 o
   5   4  16        0.63        1.51      1.59 o
   6   4  16       12.87       17.31      2.27 o
   7   4  16        3.68        7.17      1.74 o
   8   4  16        0.20        0.07      1.67 o
   9   4  16        0.58        1.32      2.27 o
  -8   5  16       11.81       12.63      2.07 o
  -7   5  16        6.69        7.81      3.16 o
  -6   5  16       14.96       12.85      1.91 o
  -5   5  16       74.99       92.66      3.27 o
  -4   5  16        1.34        3.97      1.47 o
  -3   5  16       84.07       88.82      3.15 o
  -2   5  16        5.07        1.40      1.64 o
  -1   5  16        0.02       -1.17      1.17 o
   0   5  16        6.13        6.02      1.47 o
   1   5  16        1.08       -1.51      1.59 o
   2   5  16        6.26        6.00      1.34 o
   3   5  16        0.74        1.28      1.17 o
   4   5  16        6.18        8.85      1.76 o
   5   5  16       11.42        9.96      1.87 o
   6   5  16        0.10        1.05      1.67 o
   7   5  16        2.87        6.90      2.33 o
   8   5  16       22.28       24.77      4.53 o
  -7   6  16        3.35        3.49      1.66 o
  -6   6  16        2.15        3.72      1.63 o
  -5   6  16        1.91        1.28      1.05 o
  -4   6  16        2.33        4.69      1.53 o
  -3   6  16        6.09        8.54      1.67 o
  -2   6  16       10.24       14.63      1.79 o
  -1   6  16       60.84       67.47      2.95 o
   0   6  16       12.88       14.50      1.79 o
   1   6  16        6.95        4.42      1.59 o
   2   6  16        0.56       -0.35      1.31 o
   3   6  16        0.01        0.10      1.18 o
   4   6  16        0.04       -0.05      1.84 o
   5   6  16        6.03        9.53      1.94 o
   6   6  16        4.24        3.88      1.92 o
   7   6  16       11.02       14.26      2.87 o
  -6   7  16        4.13        6.41      1.84 o
  -5   7  16        1.03        2.64      1.56 o
  -4   7  16        1.51        0.28      1.71 o
  -3   7  16        6.87        9.77      1.79 o
  -2   7  16       41.90       44.67      3.13 o
  -1   7  16        5.00        5.65      1.74 o
   0   7  16        5.91        8.26      1.81 o
   1   7  16        7.08        5.86      1.82 o
   2   7  16        1.12        1.17      1.53 o
   3   7  16        0.49       -0.43      1.51 o
   4   7  16        0.89        1.14      1.67 o
   5   7  16        3.95        6.20      2.07 o
   6   7  16        0.49        0.76      1.87 o
  -4   8  16        0.02       -1.36      1.36 o
  -3   8  16        9.90       10.61      1.81 o
  -2   8  16        4.38        0.16      1.67 o
  -1   8  16        7.13        3.73      1.79 o
   0   8  16       46.27       54.00      2.86 o
   1   8  16        9.31       13.94      2.13 o
   2   8  16        4.81       10.19      1.94 o
   3   8  16        2.92        5.45      1.87 o
   4   8  16        0.02       -0.05      1.92 o
 -10   1  17        0.22       -1.32      1.32 o
  -9   1  17        3.82        3.49      1.27 o
  -8   1  17       11.66       12.27      1.61 o
  -7   1  17        0.00       -1.22      1.22 o
  -6   1  17       11.30        9.30      1.24 o
  -5   1  17        1.16        0.69      0.89 o
  -4   1  17       73.69       72.82      1.87 o
  -3   1  17       43.03       51.17      1.58 o
  -2   1  17       24.82       32.08      1.32 o
  -1   1  17       64.40       71.78      1.75 o
   0   1  17       15.98       16.52      1.09 o
   1   1  17        7.08        8.80      1.26 o
   2   1  17       64.92       57.57      2.40 o
   3   1  17      533.71      467.89      7.82 o
   4   1  17       49.36       51.84      1.95 o
   5   1  17       50.13       43.40      2.42 o
   6   1  17       15.73       15.95      2.11 o
   7   1  17        0.06        2.13      1.30 o
   8   1  17        0.46        0.23      1.30 o
   9   1  17        0.31        0.96      1.86 o
  -9   2  17        0.17        0.94      2.21 o
  -8   2  17        1.29       -1.42      1.42 o
  -7   2  17        7.27        6.79      1.93 o
  -6   2  17        5.19        5.76      1.59 o
  -5   2  17       30.99       33.24      2.62 o
  -4   2  17        0.03       -1.02      1.02 o
  -3   2  17      180.93      194.98      3.36 o
  -2   2  17       14.41       15.56      1.20 o
  -1   2  17       79.26       83.51      2.88 o
   0   2  17      608.68      622.15      9.00 o
   1   2  17      221.60      209.94      3.48 o
   2   2  17        4.15        4.85      1.07 o
   3   2  17       54.19       41.93      2.86 o
   4   2  17       16.18       22.00      1.79 o
   5   2  17        1.09        3.85      1.30 o
   6   2  17        2.58        3.51      1.26 o
   7   2  17        0.81        1.08      1.20 o
   8   2  17        0.03        0.76      1.38 o
   9   2  17        2.33        1.14      1.61 o
  -9   3  17        1.31        3.10      1.50 o
  -8   3  17       14.20       19.59      2.92 o
  -7   3  17        1.71        0.29      1.59 o
  -6   3  17        4.89       11.02      1.79 o
  -5   3  17        5.70        8.71      1.67 o
  -4   3  17        8.75        6.61      1.53 o
  -3   3  17       87.11       92.74      4.43 o
  -2   3  17       46.39       44.61      2.34 o
  -1   3  17       25.17       23.81      1.65 o
   0   3  17       27.33       23.24      1.59 o
   1   3  17      165.37      146.37      2.97 o
   2   3  17        9.33        3.65      1.07 o
   3   3  17       69.07       61.17      1.75 o
   4   3  17       19.32       14.45      1.59 o
   5   3  17       10.92       10.81      1.89 o
   6   3  17       15.30        9.23      1.74 o
   7   3  17        8.81       15.10      2.01 o
   8   3  17        8.19        5.23      1.81 o
   9   3  17        3.83        2.21      2.18 o
  -9   4  17        0.03       -2.03      2.62 o
  -8   4  17        3.26        7.26      3.03 o
  -7   4  17        0.84        0.93      1.67 o
  -6   4  17       35.76       34.01      2.67 o
  -5   4  17       54.67       64.26      3.19 o
  -4   4  17        9.18        8.75      1.67 o
  -3   4  17       40.07       39.95      2.40 o
  -2   4  17       63.88       67.99      3.20 o
  -1   4  17        5.01        4.57      1.44 o
   0   4  17        0.07       -1.17      1.17 o
   1   4  17       45.24       38.66      3.47 o
   2   4  17        6.08        5.76      1.44 o
   3   4  17        2.63        2.53      1.38 o
   4   4  17        1.69        0.87      1.97 o
   5   4  17        3.53        2.13      1.59 o
   6   4  17        8.69       11.04      2.47 o
   7   4  17        0.16       -0.72      2.09 o
   8   4  17       19.74       29.44      2.62 o
  -8   5  17        2.94        4.70      3.25 o
  -7   5  17        2.30        2.01      1.75 o
  -6   5  17        0.05        0.00      1.67 o
  -5   5  17        0.05        2.63      1.67 o
  -4   5  17        0.44        0.16      1.44 o
  -3   5  17        6.17        8.46      2.49 o
  -2   5  17       26.39       25.26      2.07 o
  -1   5  17       15.43       17.27      1.87 o
   0   5  17        2.05        2.14      1.98 o
   1   5  17        3.68        2.90      1.38 o
   2   5  17       35.92       33.32      2.02 o
   3   5  17        0.16        0.66      1.31 o
   4   5  17        5.84        1.61      1.93 o
   5   5  17        6.17        5.44      1.79 o
   6   5  17        1.74        4.37      1.79 o
   7   5  17       19.58       22.67      2.96 o
  -7   6  17        0.77       -2.09      2.09 o
  -6   6  17        7.46        6.21      1.83 o
  -5   6  17        6.67       10.27      1.83 o
  -4   6  17        0.18       -1.46      1.91 o
  -3   6  17       10.87        8.64      1.67 o
  -2   6  17       88.91       85.21      3.33 o
  -1   6  17      147.47      131.81      3.95 o
   0   6  17       31.12       30.49      2.34 o
   1   6  17        0.20       -0.52      1.38 o
   2   6  17        0.38        0.14      1.38 o
   3   6  17        1.37       -0.55      1.26 o
   4   6  17        1.09        1.16      1.93 o
   5   6  17        3.39        3.33      1.87 o
   6   6  17        7.11       10.03      2.28 o
   7   6  17        1.51       -0.40      2.51 o
  -6   7  17        3.56        7.47      2.00 o
  -5   7  17        0.46       -2.06      2.06 o
  -4   7  17        6.11        8.11      3.97 o
  -3   7  17       13.28       15.38      2.10 o
  -2   7  17       11.79       15.51      2.07 o
  -1   7  17       16.49       20.80      2.12 o
   0   7  17        6.97        7.37      3.38 o
   1   7  17        9.31       11.48      2.05 o
   2   7  17       19.25       19.17      2.14 o
   3   7  17        3.00        3.71      1.69 o
   4   7  17        0.87        0.64      1.85 o
   5   7  17        2.67        1.73      1.87 o
  -3   8  17        3.16        3.20      2.73 o
  -2   8  17        0.26       -0.42      1.74 o
  -1   8  17        6.29        8.92      1.92 o
   0   8  17        0.57        4.82      1.87 o
   1   8  17        1.61       -0.89      1.77 o
   2   8  17        1.55        3.23      1.89 o
   3   8  17        4.28        8.42      3.05 o
  -9   0  18        3.30        1.24      2.96 o
  -8   0  18       25.49       17.19      2.41 o
  -7   0  18        0.13        0.10      1.53 o
  -6   0  18       14.19       12.38      2.22 o
  -5   0  18       22.06       20.48      2.47 o
  -4   0  18       22.05       20.98      1.79 o
  -3   0  18      315.95      314.75      5.97 o
  -2   0  18       28.45       26.55      2.33 o
  -1   0  18      182.92      178.94      4.93 o
   0   0  18      760.78      688.72     33.66 o
   1   0  18       32.02       30.62      2.33 o
   2   0  18       46.17       47.79      4.19 o
   3   0  18      201.59      182.77      7.67 o
   4   0  18        1.86        3.84      2.44 o
   5   0  18        0.67       -1.48      1.48 o
   6   0  18        2.17       -0.87      1.92 o
   7   0  18       49.68       64.48      3.82 o
   8   0  18        8.47       10.97      2.47 o
   9   0  18        9.01       12.56      2.71 o
  -9   1  18        9.71        4.53      1.47 o
  -8   1  18        1.25        0.60      1.49 o
  -7   1  18       10.17       11.17      1.59 o
  -6   1  18        6.67        6.22      1.52 o
  -5   1  18        3.00        2.26      2.01 o
  -4   1  18       16.50       14.79      1.27 o
  -3   1  18        7.28        4.61      0.93 o
  -2   1  18        0.86       -0.89      0.89 o
  -1   1  18      412.28      406.15      4.93 o
   0   1  18       11.23        9.05      1.17 o
   1   1  18       67.38       65.08      2.15 o
   2   1  18        1.43        0.08      1.11 o
   3   1  18       18.60       19.90      1.64 o
   4   1  18       10.85       10.95      1.67 o
   5   1  18        8.18        8.17      1.40 o
   6   1  18        2.65        2.81      1.30 o
   7   1  18        8.29        9.93      1.61 o
   8   1  18        8.11       12.19      1.78 o
   9   1  18        2.36        0.98      1.59 o
  -9   2  18        0.65       -0.20      1.52 o
  -8   2  18        0.05       -1.24      2.10 o
  -7   2  18        0.38       -0.63      2.78 o
  -6   2  18        6.92        5.25      1.64 o
  -5   2  18        3.96        3.93      1.53 o
  -4   2  18        0.00       -1.02      1.02 o
  -3   2  18        3.63        2.74      1.33 o
  -2   2  18       61.08       56.68      2.55 o
  -1   2  18       96.31      104.20      2.39 o
   0   2  18        0.38        1.92      0.92 o
   1   2  18       47.82       48.52      1.67 o
   2   2  18      180.66      173.24      3.55 o
   3   2  18        2.00       -0.89      1.17 o
   4   2  18       10.62       11.04      1.51 o
   5   2  18       66.01       70.82      2.56 o
   6   2  18        6.18        6.61      1.42 o
   7   2  18       39.66       42.29      2.30 o
   8   2  18       11.39       13.21      1.87 o
   9   2  18        0.68        2.96      2.22 o
  -9   3  18        0.85        1.24      2.42 o
  -8   3  18        0.55       -1.13      2.57 o
  -7   3  18        9.43        5.98      1.79 o
  -6   3  18       22.18       26.68      2.28 o
  -5   3  18       11.30       15.63      2.29 o
  -4   3  18       24.48       27.82      3.02 o
  -3   3  18       88.36       98.37      3.54 o
  -2   3  18       36.52       36.32      2.62 o
  -1   3  18       39.10       36.33      2.28 o
   0   3  18      189.61      182.83      4.40 o
   1   3  18      265.89      245.68      4.60 o
   2   3  18        2.46        0.63      1.63 o
   3   3  18       14.93       14.88      1.36 o
   4   3  18        4.02        6.82      1.93 o
   5   3  18        5.47        5.46      1.61 o
   6   3  18        3.13        1.86      1.61 o
   7   3  18        2.92        3.22      1.74 o
   8   3  18        1.07        0.64      2.07 o
  -8   4  18       17.10       22.41      3.39 o
  -7   4  18        8.91        9.56      1.99 o
  -6   4  18        0.78        1.35      1.74 o
  -5   4  18        3.33        2.96      1.53 o
  -4   4  18        5.01        5.82      1.64 o
  -3   4  18        0.83       -0.02      1.47 o
  -2   4  18       25.08       23.96      2.01 o
  -1   4  18      100.15      107.67      3.47 o
   0   4  18        4.31        1.23      1.33 o
   1   4  18       10.16       14.44      1.69 o
   2   4  18       11.02        9.10      1.42 o
   3   4  18        0.38       -1.23      1.23 o
   4   4  18        0.10       -0.58      1.84 o
   5   4  18       14.87        9.93      2.33 o
   6   4  18       27.15       33.81      3.08 o
   7   4  18        3.32        2.79      2.22 o
   8   4  18        3.90       11.51      3.84 o
  -7   5  18        0.19        0.00      1.92 o
  -6   5  18        9.27        6.61      1.99 o
  -5   5  18       14.13       10.88      1.94 o
  -4   5  18        0.25        1.98      1.61 o
  -3   5  18       19.30       25.44      2.28 o
  -2   5  18        3.61        6.49      1.67 o
  -1   5  18        4.06        0.84      1.53 o
   0   5  18       22.55       23.00      2.07 o
   1   5  18       12.30       13.71      1.79 o
   2   5  18        0.14        1.05      1.64 o
   3   5  18       14.83       19.87      2.10 o
   4   5  18        1.37        1.46      2.09 o
   5   5  18       18.40       22.04      2.40 o
   6   5  18        1.32       -0.10      2.09 o
   7   5  18        0.00        0.35      3.14 o
  -6   6  18        1.21        0.32      1.80 o
  -5   6  18        3.80        2.46      1.79 o
  -4   6  18        2.27        2.56      1.81 o
  -3   6  18        3.55        2.44      1.81 o
  -2   6  18       20.09       25.23      2.28 o
  -1   6  18        5.85        2.93      1.74 o
   0   6  18        1.24        2.88      1.59 o
   1   6  18        0.06        1.46      1.42 o
   2   6  18        0.17        2.28      1.53 o
   3   6  18        0.13        1.22      1.42 o
   4   6  18        1.54       -1.67      2.18 o
   5   6  18        9.00       10.33      2.20 o
   6   6  18       12.46       13.60      3.08 o
  -5   7  18        7.68        8.82      2.44 o
  -4   7  18       20.69       27.21      2.96 o
  -3   7  18       10.79       14.01      2.64 o
  -2   7  18        2.95        5.11      1.87 o
  -1   7  18        2.79        6.72      1.79 o
   0   7  18        4.08        4.85      1.79 o
   1   7  18        1.16        0.34      1.67 o
   2   7  18        0.55        1.07      2.39 o
   3   7  18        0.07        0.84      1.69 o
   4   7  18        1.35        2.62      2.96 o
  -2   8  18        0.50       -1.72      1.72 o
  -1   8  18       10.61        8.84      2.07 o
   0   8  18        1.93        0.00      1.87 o
   1   8  18        1.92        1.66      1.85 o
   2   8  18        1.96        1.21      1.85 o
  -9   1  19        0.43       -0.11      1.58 o
  -8   1  19       12.77       14.34      1.91 o
  -7   1  19        0.52       -1.60      1.60 o
  -6   1  19       12.56        9.11      1.79 o
  -5   1  19        2.47        0.03      2.06 o
  -4   1  19        0.49       -0.99      0.99 o
  -3   1  19        0.08       -0.99      0.99 o
  -2   1  19       96.97      107.69      2.31 o
  -1   1  19        8.19        7.19      1.15 o
   0   1  19       65.69       73.39      2.25 o
   1   1  19       44.79       35.51      1.65 o
   2   1  19       63.42       54.62      2.15 o
   3   1  19       14.05       10.02      1.44 o
   4   1  19        1.41        3.06      1.66 o
   5   1  19        0.01        0.47      1.66 o
   6   1  19        2.22        1.90      1.72 o
   7   1  19        8.20        9.51      1.84 o
   8   1  19        0.15       -0.97      1.52 o
  -9   2  19        0.00       -1.49      2.82 o
  -8   2  19        0.07       -1.77      1.77 o
  -7   2  19       15.39       17.17      2.14 o
  -6   2  19        0.09       -1.47      1.47 o
  -5   2  19        8.24        9.40      2.30 o
  -4   2  19        1.38        1.67      1.50 o
  -3   2  19       11.87        9.70      1.74 o
  -2   2  19      135.96      115.83      3.55 o
  -1   2  19       40.40       39.94      2.67 o
   0   2  19      117.39      105.95      2.87 o
   1   2  19      122.47      126.47      2.78 o
   2   2  19       58.04       52.42      2.52 o
   3   2  19        0.02        0.66      1.02 o
   4   2  19       11.93       10.37      1.67 o
   5   2  19        2.89        4.98      1.34 o
   6   2  19       16.40       15.56      1.73 o
   7   2  19        0.19       -1.30      1.30 o
   8   2  19        0.06        0.51      1.51 o
  -8   3  19       20.98       22.45      2.46 o
  -7   3  19        3.36        4.35      3.33 o
  -6   3  19        5.51        4.05      1.74 o
  -5   3  19       28.07       25.71      2.28 o
  -4   3  19        9.65       10.01      1.74 o
  -3   3  19        3.40        2.37      1.47 o
  -2   3  19       16.78       16.47      1.79 o
  -1   3  19        0.25       -0.64      1.66 o
   0   3  19       32.31       32.52      2.14 o
   1   3  19        2.40        3.98      1.76 o
   2   3  19        2.92       -0.56      1.26 o
   3   3  19       15.66       12.02      1.79 o
   4   3  19       32.94       31.39      4.19 o
   5   3  19       20.19       21.30      2.14 o
   6   3  19        0.11        1.26      1.59 o
   7   3  19       69.08       82.06      4.58 o
   8   3  19        6.08        2.79      3.14 o
  -8   4  19        1.27       -0.48      1.89 o
  -7   4  19        2.25        5.50      1.89 o
  -6   4  19       26.28       29.37      3.60 o
  -5   4  19        1.37        4.66      3.24 o
  -4   4  19       25.09       25.44      2.28 o
  -3   4  19       39.27       38.59      2.55 o
  -2   4  19        2.38        4.27      1.59 o
  -1   4  19       10.50        7.51      1.59 o
   0   4  19       22.54       23.98      2.05 o
   1   4  19       12.44       11.98      1.64 o
   2   4  19       10.56        9.89      1.36 o
   3   4  19        2.38        2.39      1.48 o
   4   4  19        1.41        9.77      3.49 o
   5   4  19        0.05        1.37      2.09 o
   6   4  19       38.56       50.49      7.32 o
   7   4  19        0.72        1.74      3.14 o
  -7   5  19        1.66        5.58      2.22 o
  -6   5  19        0.61       -0.09      1.79 o
  -5   5  19        0.99        0.81      1.81 o
  -4   5  19       20.21       20.55      2.28 o
  -3   5  19       11.49       14.77      2.07 o
  -2   5  19       16.78       15.93      2.07 o
  -1   5  19       27.65       20.21      2.72 o
   0   5  19        0.05       -0.35      1.44 o
   1   5  19       26.06       28.60      2.26 o
   2   5  19       16.15       17.76      1.89 o
   3   5  19        1.10        1.74      2.06 o
   4   5  19        0.71        2.40      2.18 o
   5   5  19        0.87        0.89      1.67 o
   6   5  19        4.35        9.77      3.84 o
  -6   6  19        2.61        4.37      3.14 o
  -5   6  19       16.08       18.52      3.63 o
  -4   6  19       15.12       11.58      2.14 o
  -3   6  19        0.01       -0.07      1.82 o
  -2   6  19        1.97        2.55      1.74 o
  -1   6  19        0.59        0.30      1.53 o
   0   6  19       15.77       14.09      1.99 o
   1   6  19        2.16       -0.06      2.37 o
   2   6  19        1.60        1.83      1.59 o
   3   6  19       33.76       32.99      2.51 o
   4   6  19        0.32        1.58      1.87 o
   5   6  19        0.19       -2.33      2.33 o
  -4   7  19       49.46       55.88      3.52 o
  -3   7  19       37.03       43.94      2.94 o
  -2   7  19        9.38       20.42      2.34 o
  -1   7  19        1.37        2.55      1.85 o
   0   7  19        7.15        4.86      1.85 o
   1   7  19       15.44       24.60      2.36 o
   2   7  19        2.01        1.17      1.72 o
   3   7  19        0.03       -0.30      1.98 o
  -8   0  20        3.02        4.26      2.33 o
  -7   0  20        6.78        7.67      3.66 o
  -6   0  20        0.67       -2.45      2.45 o
  -5   0  20       41.39       34.19      2.96 o
  -4   0  20       14.11       14.30      3.49 o
  -3   0  20      205.66      216.26      8.72 o
  -2   0  20      248.91      253.24      6.41 o
  -1   0  20       47.28       45.98      3.14 o
   0   0  20       21.81       23.02      3.49 o
   1   0  20       16.37       14.92      2.22 o
   2   0  20      139.89      144.40      6.98 o
   3   0  20        6.04        4.43      1.59 o
   4   0  20       27.17       31.04      3.84 o
   5   0  20        0.99       -0.35      1.73 o
   6   0  20        2.21        2.52      2.09 o
   7   0  20        4.02        2.96      2.22 o
   8   0  20        0.46       -0.87      2.96 o
  -8   1  20        0.84       -2.91      2.91 o
  -7   1  20        0.91        1.42      1.69 o
  -6   1  20       13.73       12.22      1.94 o
  -5   1  20        0.93       -0.25      1.48 o
  -4   1  20        0.23       -0.78      1.71 o
  -3   1  20        1.37        3.53      1.55 o
  -2   1  20      447.35      445.55      7.78 o
  -1   1  20      162.07      157.54      3.44 o
   0   1  20        1.84        1.99      1.12 o
   1   1  20       27.66       33.65      1.79 o
   2   1  20        7.02        6.43      1.38 o
   3   1  20        5.91        2.39      1.26 o
   4   1  20        4.28        2.29      1.47 o
   5   1  20       51.65       62.89      2.61 o
   6   1  20        0.80        1.27      1.43 o
   7   1  20        1.09        0.23      1.47 o
   8   1  20        0.06       -1.47      1.47 o
  -8   2  20        0.02        0.17      3.17 o
  -7   2  20       13.78       12.99      4.46 o
  -6   2  20       19.41       19.47      2.10 o
  -5   2  20       22.62       25.27      2.59 o
  -4   2  20        0.56       -0.91      1.47 o
  -3   2  20       49.27       48.05      2.60 o
  -2   2  20       84.08       90.90      3.35 o
  -1   2  20        4.07        4.35      1.59 o
   0   2  20       45.32       44.02      2.46 o
   1   2  20       75.51       68.24      2.68 o
   2   2  20        4.99        3.77      1.31 o
   3   2  20       25.96       24.62      2.34 o
   4   2  20        0.01        1.22      2.51 o
   5   2  20        0.06        3.14      1.40 o
   6   2  20        1.00        2.75      1.47 o
   7   2  20        0.11        0.60      1.59 o
   8   2  20        6.02        2.44      3.14 o
  -8   3  20        5.65        6.76      2.75 o
  -7   3  20        0.87       -0.55      1.74 o
  -6   3  20        5.28        3.15      1.87 o
  -5   3  20        0.20       -0.08      1.59 o
  -4   3  20       52.25       70.28      3.08 o
  -3   3  20        0.01        0.84      1.44 o
  -2   3  20       36.94       42.49      2.55 o
  -1   3  20        3.46        4.14      2.07 o
   0   3  20       54.41       46.47      2.55 o
   1   3  20        1.70        0.36      1.26 o
   2   3  20        7.55        7.91      1.59 o
   3   3  20        9.00       11.85      2.00 o
   4   3  20        1.44        0.70      2.44 o
   5   3  20       46.57       50.18      3.68 o
   6   3  20        9.90       10.47      3.66 o
   7   3  20        5.38        7.67      3.84 o
  -7   4  20        3.68        7.10      2.10 o
  -6   4  20        2.32        4.88      1.99 o
  -5   4  20        0.42       -0.04      1.63 o
  -4   4  20       19.50       20.93      2.20 o
  -3   4  20        5.40        2.99      1.74 o
  -2   4  20        1.02       -1.38      1.38 o
  -1   4  20        0.93       -1.38      1.38 o
   0   4  20        4.56        1.29      1.47 o
   1   4  20        0.89       -1.05      1.31 o
   2   4  20        0.04        1.98      1.34 o
   3   4  20       15.97       18.31      2.59 o
   4   4  20        4.66        2.79      3.14 o
   5   4  20        0.01       -1.97      1.97 o
   6   4  20        9.17        9.59      2.71 o
  -6   5  20        0.14       -1.87      1.87 o
  -5   5  20        1.60        1.90      1.87 o
  -4   5  20        8.57        9.81      2.07 o
  -3   5  20       23.60       27.23      2.40 o
  -2   5  20        0.86       -1.60      1.94 o
  -1   5  20        1.25       -0.36      1.67 o
   0   5  20       21.98       20.25      2.10 o
   1   5  20        0.29        2.50      1.48 o
   2   5  20        9.01       12.46      1.89 o
   3   5  20        7.76       11.08      1.70 o
   4   5  20       27.50       32.97      3.45 o
   5   5  20        5.81        7.86      3.49 o
  -5   6  20        7.65       10.64      2.71 o
  -4   6  20        6.73        9.62      2.35 o
  -3   6  20        8.77       13.05      2.20 o
  -2   6  20        0.02       -1.74      1.74 o
  -1   6  20        9.84       12.21      2.14 o
   0   6  20        2.74        6.98      1.85 o
   1   6  20        0.02        0.98      1.88 o
   2   6  20        0.27        0.47      1.72 o
   3   6  20       12.69       14.95      2.83 o
   4   6  20       10.06        9.62      2.33 o
  -2   7  20       13.85       21.02      2.48 o
  -1   7  20        0.27       -1.64      1.64 o
   0   7  20        2.88        5.45      2.17 o
   1   7  20       11.17       13.79      2.34 o
   2   7  20       10.01       13.95      2.24 o
  -8   1  21       11.82       14.93      2.76 o
  -7   1  21        1.79       -0.05      2.64 o
  -6   1  21        5.64        3.48      1.79 o
  -5   1  21       10.12       10.76      1.94 o
  -4   1  21       22.66       19.16      3.53 o
  -3   1  21        7.13       14.63      1.92 o
  -2   1  21       13.68       17.87      2.18 o
  -1   1  21        0.13        0.51      1.33 o
   0   1  21       15.86       12.88      1.67 o
   1   1  21       33.98       37.57      1.71 o
   2   1  21        0.17        0.53      1.21 o
   3   1  21        4.18        1.27      1.62 o
   4   1  21        0.02       -0.47      1.41 o
   5   1  21        4.64        4.57      1.43 o
   6   1  21        5.47        9.08      1.70 o
   7   1  21        3.49        3.98      1.65 o
  -7   2  21        2.52        0.35      1.85 o
  -6   2  21        1.75       -0.78      1.69 o
  -5   2  21        0.61       -0.79      1.53 o
  -4   2  21        4.06        3.26      1.72 o
  -3   2  21        6.56        7.16      1.79 o
  -2   2  21       44.71       53.53      2.73 o
  -1   2  21       49.97       40.27      2.45 o
   0   2  21       55.71       44.18      2.83 o
   1   2  21       11.65       14.99      2.44 o
   2   2  21        0.69       -0.40      1.74 o
   3   2  21        0.38       -0.77      1.26 o
   4   2  21        0.20       -0.33      1.38 o
   5   2  21       23.84       30.81      2.48 o
   6   2  21        2.02        1.74      1.81 o
   7   2  21        0.03        4.01      2.47 o
  -7   3  21        3.39        3.73      2.36 o
  -6   3  21        2.81        0.10      1.89 o
  -5   3  21       16.12       19.63      3.89 o
  -4   3  21        0.43       -0.02      1.64 o
  -3   3  21        2.05        0.23      2.25 o
  -2   3  21       12.41       15.06      1.92 o
  -1   3  21       12.68       13.84      1.99 o
   0   3  21        3.79        4.75      1.59 o
   1   3  21        5.83        6.28      1.64 o
   2   3  21        2.63        2.65      1.44 o
   3   3  21        2.04        8.10      2.27 o
   4   3  21       39.02       47.44      5.23 o
   5   3  21       28.04       27.22      3.21 o
   6   3  21       21.69       28.91      3.32 o
  -6   4  21        1.05        0.34      2.04 o
  -5   4  21       21.27       22.52      3.58 o
  -4   4  21        6.92        8.16      1.94 o
  -3   4  21       12.66       17.73      2.20 o
  -2   4  21       14.59       17.03      3.93 o
  -1   4  21        7.29        5.29      1.64 o
   0   4  21       32.53       33.69      2.40 o
   1   4  21        2.87        4.29      1.59 o
   2   4  21        0.69        3.49      1.63 o
   3   4  21       10.59       10.58      1.85 o
   4   4  21        0.07       -2.79      2.79 o
   5   4  21       15.24       15.39      2.83 o
  -5   5  21        0.82       -0.13      1.87 o
  -4   5  21        2.90        2.33      2.01 o
  -3   5  21        3.21        1.74      1.81 o
  -2   5  21        0.52       -0.86      2.26 o
  -1   5  21        0.67       -0.84      1.63 o
   0   5  21        0.04       -0.70      1.67 o
   1   5  21        2.60        1.81      1.59 o
   2   5  21        1.50        3.87      1.79 o
   3   5  21        0.76        0.11      1.87 o
   4   5  21        1.50       -1.53      5.06 o
  -4   6  21        0.06       -0.44      2.33 o
  -3   6  21        3.05       -0.88      2.42 o
  -2   6  21        9.94        5.82      1.94 o
  -1   6  21       18.83       19.07      2.34 o
   0   6  21       14.55       19.56      2.34 o
   1   6  21       33.79       43.70      4.09 o
   2   6  21        0.18       -1.56      1.69 o
   3   6  21        0.70       -1.05      2.33 o
  -7   0  22       17.35       13.45      2.83 o
  -6   0  22        0.00       -1.40      2.44 o
  -5   0  22       27.72       39.41      4.53 o
  -3   0  22      244.21      260.56      9.77 o
  -2   0  22        1.36        3.84      2.79 o
  -1   0  22        4.48        2.09      2.44 o
   0   0  22        9.63        8.37      2.79 o
   1   0  22        0.05        0.56      1.59 o
   2   0  22       43.51       50.74      5.06 o
   3   0  22        1.16        0.67      3.14 o
   4   0  22        0.24       -0.35      2.79 o
   5   0  22       52.52       67.82      4.06 o
   6   0  22        2.20        2.20      2.33 o
   7   0  22       10.63       10.77      2.71 o
  -7   1  22        0.05        0.52      2.22 o
  -6   1  22       18.09       20.03      2.40 o
  -5   1  22       22.63       28.03      4.63 o
  -4   1  22      120.91      119.65      5.42 o
  -3   1  22        5.11        3.97      1.93 o
  -2   1  22       22.28       25.61      2.43 o
  -1   1  22       76.53       73.87      3.57 o
   0   1  22        1.23        1.12      1.33 o
   1   1  22        3.02        3.04      1.38 o
   2   1  22       14.13       11.96      1.74 o
   3   1  22        0.05       -0.83      1.17 o
   4   1  22        7.31       13.37      2.41 o
   5   1  22        0.61       -0.26      1.38 o
   6   1  22        3.28        2.43      1.58 o
   7   1  22       18.02       29.33      2.73 o
  -7   2  22        4.92        5.12      2.82 o
  -6   2  22        4.68        2.26      3.14 o
  -5   2  22        1.61       -0.27      1.79 o
  -4   2  22        0.56        0.73      1.63 o
  -3   2  22       44.34       42.12      2.65 o
  -2   2  22       23.08       24.59      2.15 o
  -1   2  22        7.08        9.94      2.44 o
   0   2  22        4.64        5.52      1.93 o
   1   2  22        0.04        0.48      1.74 o
   2   2  22       16.25       15.47      2.17 o
   3   2  22        0.04        2.44      2.79 o
   4   2  22        3.19       10.12      3.49 o
   5   2  22        6.93        7.39      1.94 o
   6   2  22        0.21        0.57      1.74 o
  -6   3  22       20.22       21.88      2.60 o
  -5   3  22        5.36        6.50      2.14 o
  -4   3  22       13.23       13.38      2.14 o
  -3   3  22        0.64       -1.50      1.59 o
  -2   3  22       27.95       26.07      2.33 o
  -1   3  22       50.13       48.71      2.72 o
   0   3  22        7.37        7.57      1.79 o
   1   3  22        1.55       -1.07      1.59 o
   2   3  22        6.71        8.03      1.69 o
   3   3  22        1.25       -1.05      2.79 o
   4   3  22        2.66        2.44      3.49 o
   5   3  22        0.07        3.14      2.47 o
  -5   4  22        0.18       -0.07      1.94 o
  -4   4  22        0.95        1.60      1.87 o
  -3   4  22       28.88       34.15      2.66 o
  -2   4  22        9.35        5.36      1.89 o
  -1   4  22        2.39        5.63      1.85 o
   0   4  22        8.92       12.11      2.00 o
   1   4  22        0.17       -0.06      1.59 o
   2   4  22        0.64        3.31      1.72 o
   3   4  22        6.32        9.70      2.58 o
   4   4  22        0.02       -3.14      3.14 o
   5   4  22       36.19       47.79      5.93 o
  -4   5  22        0.85       -1.27      1.92 o
  -3   5  22        0.06        1.66      1.87 o
  -2   5  22        0.67        1.22      1.79 o
  -1   5  22        0.00        1.18      1.79 o
   0   5  22        0.30       -1.59      1.59 o
   1   5  22       13.69       24.66      2.46 o
   2   5  22       22.98       28.30      2.62 o
   3   5  22        2.61        0.99      2.33 o
  -2   6  22        0.02       -0.12      2.18 o
  -1   6  22        6.17       12.68      2.96 o
   0   6  22        2.84        3.89      4.36 o
   1   6  22        0.10       -1.63      2.06 o
   2   6  22        4.29        1.40      3.84 o
  -6   1  23        8.52       12.47      2.68 o
  -5   1  23        3.48        5.84      1.99 o
  -4   1  23        0.58        3.55      2.62 o
  -3   1  23       24.89       21.95      2.58 o
  -2   1  23        1.82        0.63      1.84 o
  -1   1  23        0.00        0.00      2.44 o
   0   1  23        1.91        1.80      1.59 o
   1   1  23        0.44       -1.59      1.59 o
   2   1  23        4.19        4.57      1.38 o
   3   1  23        0.05       -0.47      2.09 o
   4   1  23        0.72        3.89      1.90 o
   5   1  23        4.26        4.57      1.76 o
   6   1  23        2.12        8.14      2.01 o
  -6   2  23        0.57       -1.78      1.79 o
  -5   2  23        2.64        2.43      1.94 o
  -4   2  23       62.02       57.93      3.86 o
  -3   2  23       13.28       15.84      2.14 o
  -2   2  23       73.53       74.03      9.77 o
  -1   2  23        4.85        3.37      1.84 o
   0   2  23       12.09       11.49      2.09 o
   1   2  23        1.54        1.20      1.67 o
   2   2  23       10.86       14.11      1.89 o
   3   2  23        0.53       -2.09      2.79 o
   4   2  23        8.09        9.07      3.84 o
   5   2  23        0.74        2.66      2.44 o
  -5   3  23        3.87        7.88      2.28 o
  -4   3  23        0.32       -1.79      1.79 o
  -3   3  23        0.42        0.24      1.69 o
  -2   3  23       44.06       42.58      2.80 o
  -1   3  23       30.80       38.22      2.72 o
   0   3  23        0.00       -1.20      1.67 o
   1   3  23        4.85        5.89      2.27 o
   2   3  23        0.12        0.65      1.67 o
   3   3  23        0.05       -0.31      2.09 o
   4   3  23        1.03        1.74      3.49 o
   5   3  23        2.79        3.49      3.49 o
  -4   4  23        0.46        0.37      1.94 o
  -3   4  23        0.63        0.85      1.93 o
  -2   4  23       11.22       16.04      4.19 o
  -1   4  23        2.13        4.01      1.89 o
   0   4  23        0.16        0.48      1.63 o
   1   4  23        0.11        0.20      1.63 o
   2   4  23       27.39       36.44      3.49 o
   3   4  23        4.67        4.72      2.58 o
  -3   5  23        0.38        0.70      2.18 o
  -2   5  23       12.17       11.77      2.77 o
  -1   5  23        2.50        4.38      1.95 o
   0   5  23        0.04       -0.18      1.79 o
   1   5  23       18.48       27.03      2.66 o
   2   5  23        1.81        3.82      2.26 o
  -5   0  24        3.62       -1.40      3.14 o
  -4   0  24        4.78        4.53      3.14 o
  -3   0  24       14.72       12.91      3.49 o
  -2   0  24       10.16        7.32      3.14 o
  -1   0  24       22.47       19.17      2.43 o
   0   0  24        0.88        0.79      1.84 o
   1   0  24        3.67        3.28      1.84 o
   2   0  24        7.26       12.53      1.90 o
   3   0  24        4.36        4.19      3.14 o
   4   0  24        0.00        3.14      3.14 o
   5   0  24        0.18       -0.70      2.22 o
  -5   1  24       15.09       12.56      3.49 o
  -4   1  24       21.68       28.41      2.93 o
  -3   1  24        0.04        0.47      2.09 o
  -2   1  24        0.98       -1.84      1.84 o
  -1   1  24        0.31        1.16      1.84 o
   0   1  24        3.35        7.18      2.09 o
   1   1  24        3.10        4.69      1.93 o
   2   1  24        3.96        3.24      1.69 o
   3   1  24       68.37       84.34      4.67 o
   4   1  24        0.23        0.88      1.79 o
   5   1  24        0.14        2.27      1.87 o
  -5   2  24        0.11       -1.08      1.83 o
  -4   2  24        0.07        1.03      1.83 o
  -3   2  24        9.39       10.96      2.33 o
  -2   2  24        4.07        2.29      2.96 o
  -1   2  24        2.17        0.77      1.84 o
   0   2  24        0.86       -0.17      2.62 o
   1   2  24        2.16        2.07      1.84 o
   2   2  24       20.85       28.84      2.68 o
   3   2  24        0.39        1.91      2.09 o
   4   2  24        3.81        8.02      3.84 o
  -4   3  24        7.29        6.77      2.20 o
  -3   3  24       11.69       10.45      3.20 o
  -2   3  24        5.33        2.81      1.99 o
  -1   3  24        2.45        1.14      1.72 o
   0   3  24        0.19       -1.23      2.44 o
   1   3  24        8.18        6.38      2.09 o
   2   3  24        0.19        0.85      1.93 o
   3   3  24        1.11        0.23      2.18 o
   4   3  24        5.83        8.72      3.84 o
  -3   4  24        0.26       -0.91      1.94 o
  -2   4  24        0.33        2.72      1.92 o
  -1   4  24        3.18        4.24      1.89 o
   0   4  24       19.09       19.01      2.35 o
   1   4  24        0.10        1.72      2.09 o
   2   4  24        0.16        0.70      2.00 o
  -4   1  25        1.18       -1.05      2.79 o
  -3   1  25        0.51       -1.97      1.97 o
  -2   1  25        1.89        0.52      2.27 o
  -1   1  25        0.05       -1.74      1.84 o
   0   1  25        1.55        4.19      2.09 o
   1   1  25        0.15       -1.84      1.84 o
   2   1  25        0.15        2.02      2.96 o
   3   1  25        8.43       13.12      2.58 o
   4   1  25        1.53        5.93      3.49 o
  -4   2  25        2.17       -0.35      3.49 o
  -3   2  25       11.30       17.73      2.68 o
  -2   2  25        3.32        2.28      2.09 o
  -1   2  25        0.41        1.81      1.84 o
   0   2  25        4.45        5.11      2.27 o
   1   2  25        1.15        4.21      1.93 o
   2   2  25        2.92        1.16      1.93 o
   3   2  25        3.43        7.34      2.58 o
  -2   3  25       20.70       25.41      3.96 o
  -1   3  25        0.78        3.41      2.09 o
   0   3  25        5.03        4.74      3.49 o
   1   3  25        0.06        1.50      1.93 o
   2   3  25        1.48        1.66      2.44 o
  -2   0  26        3.63       -2.09      2.79 o
  -1   0  26        0.00        1.40      2.44 o
   0   0  26       13.93       16.39      3.49 o
   1   0  26       21.14       25.81      3.84 o
   2   0  26        4.37        2.09      2.44 o
  -2   1  26        0.01        0.33      3.31 o
  -1   1  26        0.11       -0.87      2.62 o
   0   1  26        4.55        6.47      2.96 o
   1   1  26        5.62        1.92      1.97 o
   2   1  26        0.11       -1.85      2.27 o
  -1   2  26        4.64        3.66      4.36 o
   0   2  26        0.52        1.79      2.09 o
   1   2  26       16.93       13.85      2.43 o
 
